# Supplementary material for: Thyroid hormone-regulated gene expression in juvenile mouse liver: identification of thyroid response elements using microarray profiling and in silico analyses
Source: BMC Genomics. 2011 Dec 29;12:634. doi: 10.1186/1471-2164-12-634 (PMC3340398; doi:10.1186/1471-2164-12-634)
Supplement: Additional file 1 — Altered genes in male pups, with a FDR-adjusted p < 0.05 in at least one of the treatment conditions. [file 1471-2164-12-634-S1.XLS]

## Sheet: ShortList_adjusted_at_0.05
				Hyperthyroid		Hypothyroid		Hypothyroid Replacement
SystName	GeneName	Description	Foldrank	P-Value	Fold-Change	P-Value	Fold-Change	P-Value	Fold-Change
NM_009042	Reg1	Mus musculus regenerating islet-derived 1 (Reg1), mRNA [NM_009042]	13.8254	0.0336271	-13.8254	0.0158897	-13.5278	0.441497	-4.9054
NM_029706	Cpb1	Mus musculus carboxypeptidase B1 (tissue) (Cpb1), mRNA [NM_029706]	9.08593	0	-8.90384	0.0798877	-8.21955	0.131452	-9.08593
NM_033612	Ela1	Mus musculus elastase 1, pancreatic (Ela1), mRNA [NM_033612]	6.05132	0.0195401	-5.6299	0.0606699	-5.99457	0.0810822	-6.05132
NM_001033875	Ctrc	Mus musculus chymotrypsin C (caldecrin) (Ctrc), mRNA [NM_001033875]	4.38045	0.999923	-1.96213	0	-4.38045	0.543399	-2.04569
NM_025469	Clps	Mus musculus colipase, pancreatic (Clps), mRNA [NM_025469]	4.18142	0.0461479	-4.18142	0.0798877	-4.16017	0.155177	-4.04759
AK158295	E2f8	Mus musculus adult inner ear cDNA, RIKEN full-length enriched library, clone:F930101L07 product:unclassifiable, full insert sequence [AK158295]	3.50094	0.999923	1.12356	0	-3.50094	0.367493	-1.74453
AK147478	Auts2	Mus musculus adult male brain UNDEFINED_CELL_LINE cDNA, RIKEN full-length enriched library, clone:M5C1050D22 product:Autism susceptibility gene 2 protein homolog [Homo sapiens], full insert sequence. [AK147478]	3.07095	0	3.07095	0.999889	1.07322	0	2.47037
NM_009381	Thrsp	Mus musculus thyroid hormone responsive SPOT14 homolog (Rattus) (Thrsp), mRNA [NM_009381]	2.82017	0.999923	1.63947	0.0361492	-2.82017	0.984092	-1.1038
NM_010358	Gstm1	Mus musculus glutathione S-transferase, mu 1 (Gstm1), mRNA [NM_010358]	2.65129	0.999923	-1.12444	0	2.63381	0	2.65129
AK044145	AK044145	Mus musculus 10 days neonate cortex cDNA, RIKEN full-length enriched library, clone:A830094P16 product:unclassifiable, full insert sequence. [AK044145]	2.59428	0	2.59428	0.999889	1.13365	0	2.08518
NM_007860	Dio1	Mus musculus deiodinase, iodothyronine, type I (Dio1), mRNA [NM_007860]	2.58501	0.999923	1.28831	0	-2.58501	0.981228	1.06444
NM_001025384	LOC574405	Mus musculus hypothetical protein LOC574405 (LOC574405), mRNA [NM_001025384]	2.56501	0	2.17127	0.0679313	-1.60064	0	2.56501
NM_138313	Bmf	Mus musculus Bcl2 modifying factor (Bmf), mRNA [NM_138313]	2.4192	0.0963978	1.81918	0	-2.4192	0.237798	1.67375
NM_029509	LOC634650	Mus musculus similar to macrophage activation 2 (LOC634650), mRNA [NM_001039647]	2.3141	0	2.3141	0.999889	1.02343	0.45194	1.38937
XM_981410	9030619P08Rik	PREDICTED: Mus musculus RIKEN cDNA 9030619P08 gene (9030619P08Rik), mRNA [XM_981410]	2.30104	0.999923	1.23353	0	-2.30104	0.916954	-1.15889
NM_013808	Csrp3	Mus musculus cysteine and glycine-rich protein 3 (Csrp3), mRNA [NM_013808]	2.2936	0.999923	1.02814	0	-2.2936	0.428993	-1.37859
NM_010359	Gstm3	Mus musculus glutathione S-transferase, mu 3 (Gstm3), mRNA [NM_010359]	2.24902	0.999923	-1.10282	0	2.24902	0	2.20701
NM_144930	AU018778	Mus musculus expressed sequence AU018778 (AU018778), mRNA [NM_144930]	2.22778	0.999923	-1.0529	0	2.22778	0.159126	1.79693
NM_016854	Ppp1r3c	Mus musculus protein phosphatase 1, regulatory (inhibitor) subunit 3C (Ppp1r3c), mRNA [NM_016854]	2.17224	0.0850569	-1.92743	0.0283523	2.17224	0.199117	-1.85955
D86232	Ly6c	Mus musculus mRNA for Ly-6C variant, complete cds. [D86232]	2.11548	0.111228	1.43478	0	-2.11548	0.992478	1.02661
TC1631866	TC1493944	Unknown	2.09293	0.999923	1.16598	0	2.09293	0.926134	1.16338
NM_009676	Aox1	Mus musculus aldehyde oxidase 1 (Aox1), mRNA [NM_009676]	2.03433	0.999923	-1.12237	0	2.03433	0.0258208	1.64326
AK159732	Slc25a30	Mus musculus osteoclast-like cell cDNA, RIKEN full-length enriched library, clone:I420029E17 product:similar to Brain mitochondrial carrier protein-1 (BMCP-1) (Mitochondrial uncoupling protein 5) (UCP 5) (Solute carrier family 25, member 14) (UNQ791...	2.03036	0.0336271	2.03036	0.932151	-1.39876	0.489193	1.56007
NM_008046	Fst	Mus musculus follistatin (Fst), mRNA [NM_008046]	2.02355	0.999923	1.37814	0.0455423	2.02355	0.438813	1.55105
NM_001039710	1500041J02Rik	Mus musculus RIKEN cDNA 1500041J02 gene (1500041J02Rik), transcript variant 1, mRNA [NM_001039710]	2.01839	0.670864	1.45338	0.999889	-1.006	0	2.01839
NM_008737	Nrp1	Mus musculus neuropilin 1 (Nrp1), mRNA [NM_008737]	1.99989	0.999923	1.19298	0	-1.99989	0.203976	-1.39387
NM_008706	Nqo1	Mus musculus NAD(P)H dehydrogenase, quinone 1 (Nqo1), mRNA [NM_008706]	1.97751	0.999923	-1.18642	0	1.97751	0.0444913	1.4525
NM_025404	Arfl4	Mus musculus ADP-ribosylation factor 4-like (Arfl4), mRNA [NM_025404]	1.95773	0	1.95773	0.999889	1.17634	0	1.95034
AK017206	5033430I15Rik	Mus musculus 11 days pregnant adult female ovary and uterus cDNA, RIKEN full-length enriched library, clone:5033430I15 product:hypothetical protein, full insert sequence. [AK017206]	1.94962	0	1.94962	0.285586	-1.46537	0.397806	1.41075
NM_027153	Pir	Mus musculus pirin (Pir), mRNA [NM_027153]	1.93864	0.999923	-1.12069	0	1.93864	0	1.76559
XM_911199	1810008N23Rik	PREDICTED: Mus musculus RIKEN cDNA 1810008N23 gene (1810008N23Rik), mRNA [XM_911199]	1.93281	0.647242	-1.45939	0	-1.93281	0.131452	-1.7127
AK142275	Stim2	Mus musculus 13 days embryo heart cDNA, RIKEN full-length enriched library, clone:D330027B15 product:stromal interaction molecule 2, full insert sequence [AK142275]	1.9247	0	1.9247	0.101829	-1.36311	0	1.5275
AK137889	Stat5b	Mus musculus 2 days neonate thymus thymic cells cDNA, RIKEN full-length enriched library, clone:E430034A12 product:unclassifiable, full insert sequence. [AK088966]	1.89186	0	1.89186	0.999889	1.03134	0.208955	1.44483
NM_001042671	Prei4	Mus musculus RIKEN cDNA 2310032D16 gene (2310032D16Rik), transcript variant 2, mRNA [NM_028802]	1.88721	0.138444	1.6676	0.0361492	-1.88721	0.131452	1.80269
NM_009251	Serpina3g	Mus musculus serine (or cysteine) peptidase inhibitor, clade A, member 3G (Serpina3g), mRNA [NM_009251]	1.8519	0.999923	1.17821	0	-1.8519	0.555187	-1.27458
NM_024437	Nudt7	Mus musculus nudix (nucleoside diphosphate linked moiety X)-type motif 7 (Nudt7), transcript variant 1, mRNA [NM_024437]	1.84961	0	1.84961	0	-1.76317	0.402714	1.34488
NM_009344	Phlda1	Mus musculus pleckstrin homology-like domain, family A, member 1 (Phlda1), mRNA [NM_009344]	1.81535	0.999923	1.11063	0.0158897	-1.81535	0.858809	1.19451
NM_033601	Bcl3	Mus musculus B-cell leukemia/lymphoma 3 (Bcl3), mRNA [NM_033601]	1.81048	0	1.57176	0	-1.81048	0.206567	1.34957
NM_134246	Acot3	Mus musculus acyl-CoA thioesterase 3 (Acot3), mRNA [NM_134246]	1.80722	0	-1.6265	0.0158897	1.80722	0.35662	-1.38858
AK034561	Fzd8	Mus musculus 12 days embryo embryonic body between diaphragm region and neck cDNA, RIKEN full-length enriched library, clone:9430006K02 product:inferred: transmembrane receptor {Mus musculus}; frizzled homolog 8 (Drosophila) homolog {GNF expression},...	1.80505	0	1.80505	0.999889	1.02419	0	1.58259
NM_182959	Slc17a8	Mus musculus solute carrier family 17 (sodium-dependent inorganic phosphate cotransporter), member 8 (Slc17a8), mRNA [NM_182959]	1.80354	0.0657258	-1.52174	0.0158897	-1.637	0	-1.80354
A_51_P305138	A_51_P305138	Unknown	1.78364	0.999923	1.1515	0.0283523	1.78364	0.138444	1.65476
NM_028133	Egln3	Mus musculus EGL nine homolog 3 (C. elegans) (Egln3), mRNA [NM_028133]	1.78058	0.999923	-1.09285	0	1.78058	0.905334	1.10868
NM_029331	1700019G17Rik	Mus musculus RIKEN cDNA 1700019G17 gene (1700019G17Rik), mRNA [NM_029331]	1.78049	0.999923	1.16475	0.0361492	-1.78049	0.857225	-1.20928
NM_019972	Sort1	Mus musculus sortilin 1 (Sort1), mRNA [NM_019972]	1.77331	0.0195401	1.77331	0.15859	-1.53455	0.570427	1.3284
NM_008102	Gch1	Mus musculus GTP cyclohydrolase 1 (Gch1), mRNA [NM_008102]	1.76574	0	1.76574	0	-1.43816	0.0542238	1.38441
NM_016919	Col5a3	Mus musculus procollagen, type V, alpha 3 (Col5a3), mRNA [NM_016919]	1.7518	0.999923	1.01413	0	1.7518	0.199117	1.31612
BC024137	BC024137	Mus musculus cDNA sequence BC024137, mRNA (cDNA clone IMAGE:5136153), partial cds [BC024137]	1.7397	0.0963978	1.56165	0.0283523	-1.7397	0.80356	1.20282
AK046650	BC013529	Mus musculus 4 days neonate male adipose cDNA, RIKEN full-length enriched library, clone:B430219N15 product:hypothetical protein, full insert sequence. [AK046650]	1.73916	0	1.73916	0.999889	-1.04863	0.749317	1.23951
NM_011488	Stat5a	Mus musculus signal transducer and activator of transcription 5A (Stat5a), mRNA [NM_011488]	1.73565	0	1.73565	0.111228	-1.44391	0.138444	1.43646
NM_133898	B230342M21Rik	Mus musculus RIKEN cDNA B230342M21 gene (B230342M21Rik), mRNA [NM_133898]	1.72724	0.999923	1.29915	0.0158897	-1.72724	0.800099	1.21621
NM_009469	Ulk1	Mus musculus Unc-51 like kinase 1 (C. elegans) (Ulk1), mRNA [NM_009469]	1.69575	0.999923	1.21258	0	-1.69575	0.997154	1.00573
AK009333	2310014D11Rik	Mus musculus adult male tongue cDNA, RIKEN full-length enriched library, clone:2310014D11 product:unclassifiable, full insert sequence [AK009333]	1.67214	0	1.67214	0.927955	-1.14272	0	1.54225
NM_183249	1100001G20Rik	Mus musculus RIKEN cDNA 1100001G20 gene (1100001G20Rik), mRNA [NM_183249]	1.6611	0.999923	-1.06265	0	-1.62714	0.0444913	-1.6611
NM_134154	AW491445	Mus musculus expressed sequence AW491445 (AW491445), mRNA [NM_134154]	1.65932	0	1.65086	0	-1.65932	0	1.45962
AK051378	Map3k13	Mus musculus 12 days embryo spinal ganglion cDNA, RIKEN full-length enriched library, clone:D130043B12 product:similar to LEUCINE ZIPPER BEARING KINASE [Homo sapiens], full insert sequence. [AK051378]	1.65606	0.0336271	1.57796	0.999889	-1.09676	0	1.65606
NM_018734	Gbp4	Mus musculus guanylate nucleotide binding protein 4 (Gbp4), mRNA [NM_018734]	1.6482	0.117485	1.47526	0.0158897	-1.6482	0.785112	-1.19743
NM_178701	Lrrc8d	Mus musculus leucine rich repeat containing 8D (Lrrc8d), mRNA [NM_178701]	1.61189	0	1.61189	0.999889	-1.09655	0	1.58366
NM_001013785	Akr1c19	Mus musculus aldo-keto reductase family 1, member C19 (Akr1c19), mRNA [NM_001013785]	1.61182	0.999923	-1.05275	0	1.61182	0.306801	1.36248
NM_178111	Trp53inp2	Mus musculus tumor protein p53 inducible nuclear protein 2 (Trp53inp2), mRNA [NM_178111]	1.60832	0.680149	1.2771	0	-1.60832	0.971485	1.06239
NM_011243	Rarb	Mus musculus retinoic acid receptor, beta (Rarb), mRNA [NM_011243]	1.60316	0	1.60316	0.999889	1.05287	0.687677	1.15911
AK079336	Gpd2	Mus musculus 16 days neonate cerebellum cDNA, RIKEN full-length enriched library, clone:9630028E19 product:inferred: glycerol phosphate dehydrogenase 1, mitochondrial, full insert sequence. [AK079336]	1.59374	0.0195401	1.59374	0.0361492	-1.57511	0.7638	1.20438
NM_029688	Srxn1	Mus musculus sulfiredoxin 1 homolog (S. cerevisiae) (Srxn1), mRNA [NM_029688]	1.59143	0.999923	-1.03687	0	1.59143	0.0258208	1.41711
AK014609	4633401B06Rik	Mus musculus 0 day neonate skin cDNA, RIKEN full-length enriched library, clone:4633401B06 product:unclassifiable, full insert sequence. [AK014609]	1.58908	0.443736	1.31236	0.354357	-1.32594	0	1.58908
NM_153528	Gramd1c	Mus musculus GRAM domain containing 1C (Gramd1c), mRNA [NM_153528]	1.5778	0	1.5778	0.999889	-1.16718	0.425535	1.32073
NM_145076	Trim24	Mus musculus tripartite motif protein 24 (Trim24), mRNA [NM_145076]	1.57312	0	1.57312	0.0283523	-1.40311	0	1.54365
ENSMUST00000070000	ENSMUST00000070000	Mus musculus adult male kidney cDNA, RIKEN full-length enriched library, clone:0610025G21 product:hypothetical protein, full insert sequence. [AK002660]	1.57273	0	1.57273	0.200272	-1.33225	0.537006	1.22453
NM_026637	A030007L17Rik	Mus musculus RIKEN cDNA A030007L17 gene (A030007L17Rik), mRNA [NM_026637]	1.56848	0.999923	1.13799	0	-1.56848	0.250683	-1.33077
NM_018745	Azin1	Mus musculus antizyme inhibitor 1 (Azin1), mRNA [NM_018745]	1.56645	0.999923	1.1724	0.999889	-1.02514	0.0258208	1.56645
U31966	Cbr1	Mus musculus carbonyl reductase 1 (Cbr1), mRNA [NM_007620]	1.56439	0.999923	1.06841	0.0361492	1.56439	0.063559	1.54418
NM_172463	Sned1	Mus musculus sushi, nidogen and EGF-like domains 1 (Sned1), mRNA [NM_172463]	1.55658	0	1.46237	0	-1.55658	0	1.5086
NM_027402	Fndc5	Mus musculus fibronectin type III domain containing 5 (Fndc5), mRNA [NM_027402]	1.55169	0.0657258	1.50567	0.0361492	-1.55169	0.827846	1.16508
NM_008991	Abcd3	Mus musculus ATP-binding cassette, sub-family D (ALD), member 3 (Abcd3), mRNA [NM_008991]	1.54958	0.102551	1.25388	0	-1.54958	0.982269	1.02858
NM_145603	Ces2	Mus musculus carboxylesterase 2 (Ces2), mRNA [NM_145603]	1.549	0	1.549	0.999889	1.04288	0.16138	1.38403
BC060266	Ddah1	Mus musculus dimethylarginine dimethylaminohydrolase 1, mRNA (cDNA clone IMAGE:5698949), complete cds. [BC060266]	1.54585	0.999923	1.08102	0	1.54585	0	1.39961
XM_138240	LOC238395	PREDICTED: Mus musculus similar to serine (or cysteine) peptidase inhibitor, clade A, member 3B (LOC238395), mRNA [XM_138240]	1.54313	0.868887	-1.26368	0.556364	-1.29226	0.0444913	-1.54313
NM_026169	1200004M23Rik	Mus musculus RIKEN cDNA 1200004M23 gene (1200004M23Rik), mRNA [NM_026169]	1.53661	0	1.53661	0	-1.36411	0.828905	1.0993
NM_011675	Uck1	Mus musculus uridine-cytidine kinase 1 (Uck1), mRNA [NM_011675]	1.5343	0.0195401	1.5343	0.612056	-1.284	0.480934	1.28313
XM_161350	1700024P16Rik	PREDICTED: Mus musculus RIKEN cDNA 1700024P16 gene (1700024P16Rik), mRNA [XM_161350]	1.52594	0.999923	-1.0415	0	1.52594	0.980094	1.03651
NM_010361	Gstt2	Mus musculus glutathione S-transferase, theta 2 (Gstt2), mRNA [NM_010361]	1.525	0.999923	1.12855	0	1.525	0	1.50791
NM_177078	Adrbk2	Mus musculus adrenergic receptor kinase, beta 2 (Adrbk2), transcript variant 1, mRNA [NM_177078]	1.51793	0.0195401	1.51793	0.999889	-1.02922	0.138444	1.42129
AK085506	4933404O12Rik	Mus musculus 2 days neonate thymus thymic cells cDNA, RIKEN full-length enriched library, clone:E430016D15 product:hypothetical protein, full insert sequence. [AK169739]	1.51198	0	1.51198	0.0556141	-1.37929	0.875728	1.1046
NM_054053	Gpr98	Mus musculus G protein-coupled receptor 98 (Gpr98), mRNA [NM_054053]	1.50722	0.999923	-1.05247	0	-1.50722	0.199117	-1.27334
NM_030069	4432416J03Rik	Mus musculus RIKEN cDNA 4432416J03 gene (4432416J03Rik), mRNA [NM_030069]	1.5015	0.999923	-1.06014	0.70938	-1.22649	0	-1.5015
NM_019814	Higd1a	Mus musculus HIG1 domain family, member 1A (Higd1a), mRNA [NM_019814]	1.49706	0.999923	1.12757	0	-1.49706	0.868939	-1.10472
AK078975	91304300000	Mus musculus adult male cecum cDNA, RIKEN full-length enriched library, clone:9130430E04 product:unclassifiable, full insert sequence. [AK078975]	1.49514	0.7291	-1.22989	0	1.49514	0.996159	1.015
AK036010	Vldlr	Mus musculus 16 days neonate cerebellum cDNA, RIKEN full-length enriched library, clone:9630026O22 product:unclassifiable, full insert sequence [AK036010]	1.49287	0.999923	1.03432	0.0283523	1.49287	0.111228	1.37307
AK007434	1810011H11Rik	Mus musculus 10 day old male pancreas cDNA, RIKEN full-length enriched library, clone:1810011H11 product:hypothetical protein, full insert sequence [AK007434]	1.48802	0	1.48802	0.638069	-1.2541	0.994416	1.01839
NM_010664	Krt18	Mus musculus keratin complex 1, acidic, gene 18 (Krt1-18), mRNA [NM_010664]	1.48795	0.999923	-1.09919	0.0361492	1.48795	0.368832	1.3111
NM_013541	Gstp1	Mus musculus glutathione S-transferase, pi 1 (Gstp1), mRNA [NM_013541]	1.47924	0.999923	1.01079	0	1.47924	0.0542238	1.41711
NM_001033335	Serpina3f	Mus musculus serine (or cysteine) peptidase inhibitor, clade A, member 3F (Serpina3f), mRNA [NM_001033335]	1.47457	0.999923	1.14072	0.0158897	-1.47457	0.686318	-1.17238
NM_025341	Abhd6	Mus musculus abhydrolase domain containing 6 (Abhd6), mRNA [NM_025341]	1.47448	0.309102	1.2208	0	-1.47448	0.909526	-1.0723
NM_145482	Setd4	Mus musculus SET domain containing 4 (Setd4), mRNA [NM_145482]	1.47186	0.117485	1.34313	0.0361492	1.42389	0	1.47186
AK133542	Ppm2c	Mus musculus adult male xiphoid cartilage cDNA, RIKEN full-length enriched library, clone:5230400L03 product:[Pyruvate dehydrogenase [Lipoamide]]-phosphatase 1, mitochondrial precursor (EC 3.1.3.43) (PDP 1) (Pyruvate dehydrogenase phosphatase,...	1.47027	0.0461479	1.47027	0.606718	-1.26163	0.704246	1.1903
NM_026601	Hyi	Mus musculus hydroxypyruvate isomerase homolog (E. coli) (Hyi), mRNA [NM_026601]	1.46845	0.999923	1.01442	0	1.46845	0.0444913	1.32383
NM_025436	Sc4mol	Mus musculus sterol-C4-methyl oxidase-like (Sc4mol), mRNA [NM_025436]	1.46443	0.204618	1.35033	0.0283523	-1.46443	0.867523	-1.12418
NM_013490	Chka	Mus musculus choline kinase alpha (Chka), transcript variant 1, mRNA [NM_013490]	1.45918	0.0195401	-1.45918	0.85398	1.21846	0.170459	-1.38455
NM_146161	Arhgap24	Mus musculus Rho GTPase activating protein 24 (Arhgap24), transcript variant 2, mRNA [NM_146161]	1.45738	0	1.45738	0.729146	-1.2352	0.997808	1.00249
NM_028894	Lonrf3	Mus musculus LON peptidase N-terminal domain and ring finger 3 (Lonrf3), mRNA [NM_028894]	1.45236	0.999923	-1.15183	0.999889	-1.08164	0	-1.45236
NM_145933	St6gal1	Mus musculus beta galactoside alpha 2,6 sialyltransferase 1 (St6gal1), mRNA [NM_145933]	1.45177	0.999923	-1.0398	0	1.45177	0.461747	1.19298
NM_178890	Abtb2	Mus musculus ankyrin repeat and BTB (POZ) domain containing 2 (Abtb2), mRNA [NM_178890]	1.45006	0.0461479	1.45006	0.999889	-1.03443	0.318831	1.31803
NM_133942	Plekha1	Mus musculus pleckstrin homology domain containing, family A (phosphoinositide binding specific) member 1 (Plekha1), mRNA [NM_133942]	1.44711	0.0336271	1.44711	0.999889	-1.14238	0.352044	1.31364
NM_028089	Cyp2c55	Mus musculus cytochrome P450, family 2, subfamily c, polypeptide 55 (Cyp2c55), mRNA [NM_028089]	1.44168	0.999923	-1.16722	0.0283523	1.44168	0.90713	1.09695
AK078889	BQ952480	Mus musculus adult male colon cDNA, RIKEN full-length enriched library, clone:9030621G03 product:unclassifiable, full insert sequence [AK078889]	1.43902	0	1.35795	0	-1.43902	0.0258208	1.31686
NM_010828	Cited2	Mus musculus Cbp/p300-interacting transactivator, with Glu/Asp-rich carboxy-terminal domain, 2 (Cited2), mRNA [NM_010828]	1.43271	0	1.43271	0.999889	-1.01665	0.186576	1.30638
NM_025558	Cyb5b	Mus musculus cytochrome b5 type B (Cyb5b), mRNA [NM_025558]	1.42436	0.999923	-1.06699	0.999889	-1.03348	0	-1.42436
NM_029573	Idh3a	Mus musculus isocitrate dehydrogenase 3 (NAD+) alpha (Idh3a), mRNA [NM_029573]	1.42325	0	1.42325	0.343448	-1.25515	0.746188	1.14285
AK050258	AK050258	Mus musculus adult male liver tumor cDNA, RIKEN full-length enriched library, clone:C730031E13 product:trefoil factor 1, full insert sequence. [AK050258]	1.42165	0.0461479	1.42165	0.25247	-1.35291	0.184131	1.36952
NM_025958	Cand2	Mus musculus cullin-associated and neddylation-dissociated 2 (putative) (Cand2), mRNA [NM_025958]	1.41403	0.999923	-1.03913	0	1.41403	0.884047	1.0972
NM_139297	Ugp2	Mus musculus UDP-glucose pyrophosphorylase 2 (Ugp2), mRNA [NM_139297]	1.41076	0.999923	-1.03131	0.0361492	1.41076	0.917927	1.08826
XM_001005594	1700012B18Rik	PREDICTED: Mus musculus RIKEN cDNA 1700012B18 gene (1700012B18Rik), mRNA [XM_001005594]	1.40976	0.0336271	1.38121	0.461479	-1.26534	0.0810822	1.40976
NM_001077189	Fcgr2b	Mus musculus Fc receptor, IgG, low affinity IIb (Fcgr2b), mRNA [NM_010187]	1.40378	0.999923	-1.12173	0.0158897	-1.39406	0.0542238	-1.40378
NM_028803	Gbe1	Mus musculus glucan (1,4-alpha-), branching enzyme 1 (Gbe1), mRNA [NM_028803]	1.3994	0.999923	1.06967	0	-1.3994	0.276697	-1.20176
NM_181399	Usp6nl	Mus musculus USP6 N-terminal like (Usp6nl), mRNA [NM_181399]	1.39708	0.999923	-1.05833	0	1.39708	0.892443	-1.0862
NM_001042719	Ddhd1	Mus musculus mRNA for mKIAA1705 protein. [AK129425]	1.39483	0.0336271	1.39483	0.459375	-1.26608	0.971985	1.0536
BC029185	Ches1	Mus musculus checkpoint suppressor 1, mRNA (cDNA clone MGC:36260 IMAGE:3489687), complete cds. [BC029185]	1.37637	0	1.37637	0.793612	-1.15058	0.12875	1.25663
NM_134141	Ciapin1	Mus musculus cytokine induced apoptosis inhibitor 1 (Ciapin1), mRNA [NM_134141]	1.36807	0	1.36807	0.999889	-1.04696	0.0444913	1.33139
BC048176	E430034L04Rik	Mus musculus RIKEN cDNA E430034L04 gene, mRNA (cDNA clone IMAGE:6825491), containing frame-shift errors. [BC048176]	1.36344	0	1.36344	0.99195	-1.11812	0.315703	1.20868
NM_009466	Ugdh	Mus musculus UDP-glucose dehydrogenase (Ugdh), mRNA [NM_009466]	1.36115	0.999923	-1.01612	0	1.36115	0.67327	1.12706
NM_026574	Inoc1	Mus musculus INO80 complex homolog 1 (S. cerevisiae) (Inoc1), mRNA [NM_026574]	1.3597	0.999923	-1.0237	0.999889	-1.03812	0	1.3597
NM_023670	Igf2bp3	Mus musculus insulin-like growth factor 2 mRNA binding protein 3 (Igf2bp3), mRNA [NM_023670]	1.35778	0.999923	1.04698	0.0158897	1.35778	0.781916	1.12805
NM_027980	2310003H01Rik	Mus musculus RIKEN cDNA 2310003H01 gene (2310003H01Rik), mRNA [NM_027980]	1.35587	0	1.35587	0.999889	-1.0498	0.0258208	1.3427
NM_001026214	Entpd5	Mus musculus ectonucleoside triphosphate diphosphohydrolase 5 (Entpd5), transcript variant 1, mRNA [NM_007647]	1.35421	0.999923	-1.03487	0	1.35421	0.512661	1.17244
NM_175266	Epm2aip1	Mus musculus EPM2A (laforin) interacting protein 1 (Epm2aip1), mRNA [NM_175266]	1.34498	0.0336271	1.30817	0.999889	-1.07123	0.0444913	1.34498
NM_029798	2810417J12Rik	Mus musculus RIKEN cDNA 2810417J12 gene (2810417J12Rik), mRNA [NM_029798]	1.34331	0.999923	1.03931	0.0158897	-1.34331	0.985518	-1.02496
NM_010357	Gsta4	Mus musculus glutathione S-transferase, alpha 4 (Gsta4), mRNA [NM_010357]	1.34322	0.999923	1.07582	0	1.34322	0.0258208	1.26182
NM_019437	Rfk	Mus musculus riboflavin kinase (Rfk), mRNA [NM_019437]	1.34254	0.50777	1.19944	0	-1.34254	0.911519	1.07135
BC070459	Qrsl1	Mus musculus glutaminyl-tRNA synthase (glutamine-hydrolyzing)-like 1, mRNA (cDNA clone MGC:91336 IMAGE:30605375), complete cds. [BC070459]	1.33934	0.0195401	1.33934	0.999889	1.09329	0.0810822	1.30875
NM_029431	Them4	Mus musculus adult male hypothalamus cDNA, RIKEN full-length enriched library, clone:A230091K24 product:hypothetical Thioesterase superfamily containing protein, full insert sequence. [AK138397]	1.33892	0.999923	1.15968	0.927955	-1.13396	0.0258208	1.33892
NM_027418	Mapk6	Mus musculus mitogen-activated protein kinase 6 (Mapk6), transcript variant 1, mRNA [NM_015806]	1.33861	0	1.33861	0.870845	-1.15307	0.0810822	1.31504
NM_173038	Lrrc35	Mus musculus leucine rich repeat containing 35 (Lrrc35), mRNA [NM_173038]	1.33621	0	1.28	0.999889	1.05218	0	1.33621
NM_011804	Creg1	Mus musculus cellular repressor of E1A-stimulated genes 1 (Creg1), mRNA [NM_011804]	1.33326	0.999923	-1.04498	0	1.33326	0.152589	1.25345
NM_153162	Txnrd3	Mus musculus thioredoxin reductase 3 (Txnrd3), mRNA [NM_153162]	1.32916	0.570859	1.18246	0.864883	-1.13622	0	1.32916
NM_145587	Sbk1	Mus musculus SH3-binding kinase 1 (Sbk1), mRNA [NM_145587]	1.32473	0	1.32473	0	-1.28112	0.668699	1.09496
NM_026310	Mrpl18	Mus musculus mitochondrial ribosomal protein L18 (Mrpl18), mRNA [NM_026310]	1.32067	0.999923	1.05078	0.0158897	1.32067	0.518915	1.15528
NM_144884	Tor1a	Mus musculus torsin family 1, member A (torsin A) (Tor1a), mRNA [NM_144884]	1.31657	0.0657258	1.25426	0.999889	-1.02187	0.0258208	1.31657
NM_024221	Pdhb	Mus musculus pyruvate dehydrogenase (lipoamide) beta (Pdhb), mRNA [NM_024221]	1.3132	0.999923	1.10837	0.0158897	-1.3132	0.997335	1.00368
NM_026310	Mrpl18	Mus musculus mitochondrial ribosomal protein L18 (Mrpl18), mRNA [NM_026310]	1.31291	0.999923	-1.00491	0.0158897	1.31291	0.781916	1.11966
NM_177601	Tmem60	Mus musculus transmembrane protein 60 (Tmem60), mRNA [NM_177601]	1.30875	0	1.30875	0.114306	-1.232	0.572376	1.1398
AK147592	4930573I19Rik	Mus musculus cDNA, RIKEN full-length enriched library, clone:M5C1085I07 product:hypothetical Beta-propeller repeat TECPR/WD40-like containing protein, full insert sequence. [AK147592]	1.30657	0.999923	1.06993	0.999889	1.05506	0.0258208	1.30657
NM_001039386	Nelf	Mus musculus nasal embryonic LHRH factor (Nelf), transcript variant 3, mRNA [NM_020276]	1.30321	0.0336271	1.30321	0.299065	-1.24266	0.979109	1.03732
AK031889	AK031889	Mus musculus adult male medulla oblongata cDNA, RIKEN full-length enriched library, clone:6330441A18 product:unclassifiable, full insert sequence. [AK031889]	1.3026	0.0336271	-1.3026	0.999889	-1.04643	0.980094	-1.03193
NM_058212	Dpf3	Mus musculus D4, zinc and double PHD fingers, family 3 (Dpf3), mRNA [NM_058212]	1.3021	0.0336271	1.3021	0.999889	1.09397	0.166132	1.25555
AK036317	Raf1	Mus musculus 16 days neonate cerebellum cDNA, RIKEN full-length enriched library, clone:9630056E02 product:v-raf-1 leukemia viral oncogene 1, full insert sequence. [AK036317]	1.30047	0.999923	1.00947	0.0158897	1.30047	0.725401	1.125
NM_018730	Rpl36	Mus musculus ribosomal protein L36 (Rpl36), mRNA [NM_018730]	1.29719	0.999923	1.0165	0.802662	1.14636	0.0444913	1.29719
NM_030153	Mak10	Mus musculus MAK10 homolog, amino-acid N-acetyltransferase subunit, (S. cerevisiae) (Mak10), mRNA [NM_030153]	1.29153	0.0461479	1.29153	0.31471	-1.18634	0.769143	1.10092
NM_010260	Gbp2	Mus musculus guanylate nucleotide binding protein 2 (Gbp2), mRNA [NM_010260]	1.2909	0	1.2909	0.272292	-1.21839	0.911597	-1.07066
NM_028404	Top1mt	Mus musculus DNA topoisomerase 1, mitochondrial (Top1mt), mRNA [NM_028404]	1.28727	0.999923	1.02516	0.0158897	1.28727	0.279201	1.18983
NM_133774	Stard4	Mus musculus StAR-related lipid transfer (START) domain containing 4 (Stard4), mRNA [NM_133774]	1.28641	0.999923	-1.01101	0.999889	-1.06421	0.0258208	-1.28641
NM_133655	Cd81	Mus musculus CD 81 antigen (Cd81), mRNA [NM_133655]	1.28441	0.999923	1.05334	0	-1.28441	0.317407	-1.13877
NM_009013	Rad51ap1	Mus musculus RAD51 associated protein 1 (Rad51ap1), mRNA [NM_009013]	1.28197	0.999923	1.00617	0.999889	-1.05868	0.0258208	-1.28197
NM_198300	Cpeb3	Mus musculus cytoplasmic polyadenylation element binding protein 3 (Cpeb3), mRNA [NM_198300]	1.27803	0.999923	1.07387	0.498783	1.12941	0	1.27803
NM_001042499	Rabl3	Mus musculus RAB, member of RAS oncogene family-like 3 (Rabl3), mRNA [NM_001042499]	1.27651	0.999923	1.06291	0.0361492	1.27651	0.572376	1.13643
NM_144862	Lims2	Mus musculus LIM and senescent cell antigen like domains 2 (Lims2), mRNA [NM_144862]	1.26876	0.999923	1.12244	0.0158897	-1.26876	0.817652	1.08103
AK133757	Bcl9	Mus musculus 8 days embryo whole body cDNA, RIKEN full-length enriched library, clone:5730407F21 product:hypothetical protein, full insert sequence [AK133757]	1.26703	0.999923	-1.11719	0.0455423	1.26703	0.949605	-1.0478
NM_019865	Rpl36a	Mus musculus ribosomal protein L36a (Rpl36a), mRNA [NM_019865]	1.26578	0.999923	1.02169	0.999889	1.05042	0.0258208	1.26578
NM_013827	Mtf2	Mus musculus metal response element binding transcription factor 2 (Mtf2), mRNA [NM_013827]	1.26568	0.999923	1.04231	0.535599	1.13577	0	1.26568
NM_017380	Sept9	Mus musculus septin 9 (Sept9), mRNA [NM_017380]	1.26352	0	1.26352	0.999889	1.08069	0.40067	1.13369
NM_008027	Flot1	Mus musculus flotillin 1 (Flot1), mRNA [NM_008027]	1.26223	0.999923	-1.02646	0.0158897	1.26223	0.544724	1.11816
NM_011636	Plscr1	Mus musculus phospholipid scramblase 1 (Plscr1), mRNA [NM_011636]	1.26214	0.999923	1.04826	0.0361492	1.26214	0.819721	1.08329
NM_011930	Clcn7	Mus musculus chloride channel 7 (Clcn7), mRNA [NM_011930]	1.25607	0	1.22781	0	-1.25607	0.892443	1.04931
NM_001002239	Rpl17	Mus musculus ribosomal protein L17 (Rpl17), mRNA [NM_001002239]	1.25232	0.999923	1.00872	0.819093	1.10464	0.0258208	1.25232
AK084512	Plekha6	Mus musculus pleckstrin homology domain containing, family A member 6, mRNA (cDNA clone IMAGE:5149318), partial cds. [BC025841]	1.24234	0.0195401	1.23663	0	-1.24234	0.136091	1.1734
NM_023670	Igf2bp3	Mus musculus insulin-like growth factor 2 mRNA binding protein 3 (Igf2bp3), mRNA [NM_023670]	1.24077	0.999923	-1.0733	0	1.24077	0.664963	1.10414
NM_011424	Ncor2	Mus musculus nuclear receptor co-repressor 2 (Ncor2), mRNA [NM_011424]	1.23774	0.0336271	1.23774	0.999889	-1.00522	0.133886	1.21295
AK050742	B230217O12Rik	Mus musculus 9 days embryo whole body cDNA, RIKEN full-length enriched library, clone:D030014C21 product:unclassifiable, full insert sequence. [AK050742]	1.23686	0.999923	1.01093	0.0361492	1.23686	0.98805	1.02041
NM_031392	Wdr6	Mus musculus WD repeat domain 6 (Wdr6), mRNA [NM_031392]	1.23639	0.999923	1.00391	0.0455423	1.23639	0.997154	-1.00548
XM_990154	Flnb	PREDICTED: Mus musculus filamin, beta, transcript variant 6 (Flnb), mRNA [XM_990154]	1.23419	0.999923	1.00541	0	1.23419	0.988342	1.0175
NM_011588	Trim28	Mus musculus tripartite motif protein 28 (Trim28), mRNA [NM_011588]	1.22902	0.0336271	1.22902	0.999889	-1.0026	0.614281	1.12085
NM_177710	Ssh2	Mus musculus slingshot homolog 2 (Drosophila) (Ssh2), mRNA [NM_177710]	1.2274	0	1.2274	0.999889	-1.05705	0.275131	1.15803
NM_025282	Mef2c	Mus musculus myocyte enhancer factor 2C (Mef2c), mRNA [NM_025282]	1.22719	0.999923	1.0586	0.958808	1.08607	0.0258208	1.22719
NM_197945	Prosapip1	Mus musculus ProSAPiP1 protein (Prosapip1), mRNA [NM_197945]	1.22246	0.999923	-1.02681	0.0455423	1.22246	0.989235	1.01585
NAP026680-1	NAP026680-1	Unknown	1.22015	0.999923	1.03103	0.992152	1.07791	0.0258208	1.22015
NM_134099	Fbxo4	Mus musculus F-box only protein 4 (Fbxo4), mRNA [NM_134099]	1.21587	0.0195401	1.21587	0.999889	-1.06254	0.943443	1.04207
AB011473	Pfdn5	Mus musculus prefoldin 5 (Pfdn5), transcript variant 1, mRNA [NM_020031]	1.21399	0.999923	1.02545	0.980674	1.0784	0	1.21399
NM_177296	Tnpo3	Mus musculus transportin 3 (Tnpo3), mRNA [NM_177296]	1.21385	0.999923	1.00526	0.0455423	1.21385	0.88543	1.059
NM_173180	Pmpca	Mus musculus peptidase (mitochondrial processing) alpha (Pmpca), mRNA [NM_173180]	1.20636	0.999923	1.02823	0.0283523	1.20636	0.518915	1.10254
NM_001039657	Mtl5	Mus musculus metallothionein-like 5, testis-specific (tesmin) (Mtl5), transcript variant 1, mRNA [NM_001039657]	1.20568	0.999923	1.0178	0.0158897	1.20568	0.86529	1.05676
NM_021422	Dnaja4	Mus musculus DnaJ (Hsp40) homolog, subfamily A, member 4 (Dnaja4), mRNA [NM_021422]	1.19995	0.999923	1.08126	0	-1.19995	0.99084	1.01162
NM_019941	Zfp235	Mus musculus zinc finger protein 235 (Zfp235), mRNA [NM_019941]	1.19819	0.999923	-1.0449	0.0158897	-1.19819	0.779701	-1.07556
NM_133756	Xab1	Mus musculus XPA binding protein 1 (Xab1), mRNA [NM_133756]	1.192	0.999923	1.04005	0.0283523	1.192	0.518915	1.0995
NM_198006	6330578E17Rik	Mus musculus RIKEN cDNA 6330578E17 gene (6330578E17Rik), mRNA [NM_198006]	1.17368	0.0195401	1.17368	0.999889	-1.02542	0.136091	1.15856
ENSMUST00000016770	ENSMUST00000016770	Unknown	1.16055	0.0195401	1.16055	0.999889	1.04468	0.572376	1.08021
BC070412	Diap1	Mus musculus diaphanous homolog 1 (Drosophila), mRNA (cDNA clone MGC:86169 IMAGE:5705112), complete cds [BC070412]	1.15648	0.999923	-1.02436	0.0455423	1.15648	0.927674	1.03249
BC030311	Armc8	Mus musculus armadillo repeat containing 8, mRNA (cDNA clone IMAGE:5369232), with apparent retained intron. [BC030311]	1.15285	0.0195401	1.15285	0.0982696	1.14032	0.828624	1.05259
NM_013903	Mmp20	Mus musculus matrix metallopeptidase 20 (enamelysin) (Mmp20), mRNA [NM_013903]	1.12234	0.999923	-1.0512	0	-1.12234	0.913717	-1.02426
NM_010970	Olfr23	Mus musculus olfactory receptor 23 (Olfr23), mRNA [NM_010970]	1.08121	0.0195401	-1.08121	0.999889	-1.01711	0.358584	-1.05513
				Count < 0.05: 74		Count < 0.05: 105		Count < 0.05: 52
