# Supplementary material for: Thyroid hormone-regulated gene expression in juvenile mouse liver: identification of thyroid response elements using microarray profiling and in silico analyses
Source: BMC Genomics. 2011 Dec 29;12:634. doi: 10.1186/1471-2164-12-634 (PMC3340398; doi:10.1186/1471-2164-12-634)
Supplement: Additional file 2 — Altered genes in female pups, with a FDR-adjusted p < 0.05 in at least one of the treatment conditions. [file 1471-2164-12-634-S2.XLS]

## Sheet: ShortList_adjusted_at_0.05
				Hyperthyroid		Hypothyroid		Hypothyroid Replacement
SystName	GeneName	Description	Foldrank	P-Value	Fold-Change	P-Value	Fold-Change	P-Value	Fold-Change
NM_144930	AU018778	Mus musculus expressed sequence AU018778 (AU018778), mRNA [NM_144930]	3.25147	0.998572	1.0835	0	3.25147	0	2.72215
NM_007860	Dio1	Mus musculus deiodinase, iodothyronine, type I (Dio1), mRNA [NM_007860]	3.22742	0.983396	1.2224	0	-3.22742	0.999699	1.20365
AK147478	Auts2	Mus musculus adult male brain UNDEFINED_CELL_LINE cDNA, RIKEN full-length enriched library, clone:M5C1050D22 product:Autism susceptibility gene 2 protein homolog [Homo sapiens], full insert sequence. [AK147478]	2.98801	0	2.98801	0.999907	1.04743	0	2.47293
AK158295	E2f8	Mus musculus adult inner ear cDNA, RIKEN full-length enriched library, clone:F930101L07 product:unclassifiable, full insert sequence [AK158295]	2.82115	0.994166	1.17217	0	-2.82115	0.999699	-1.44634
XM_981410	9030619P08Rik	PREDICTED: Mus musculus RIKEN cDNA 9030619P08 gene (9030619P08Rik), mRNA [XM_981410]	2.76911	0.831038	1.26616	0	-2.76911	0.999699	-1.02463
AK030395	Agxt2l1	Mus musculus adult male pituitary gland cDNA, RIKEN full-length enriched library, clone:5330407B06 product:weakly similar to ALANINE:GLYOXYLATE AMINOTRANSFERASE 2 HOMOLOG 1, SPLICE FORM 1 [Homo sapiens], full insert sequence [AK030395]	2.68567	0.998572	-1.14146	0	2.68567	0.999699	-1.26014
AK044145	AK044145	Mus musculus 10 days neonate cortex cDNA, RIKEN full-length enriched library, clone:A830094P16 product:unclassifiable, full insert sequence. [AK044145]	2.67931	0	2.67931	0.999907	-1.00093	0	1.90775
NM_009381	Thrsp	Mus musculus thyroid hormone responsive SPOT14 homolog (Rattus) (Thrsp), mRNA [NM_009381]	2.6554	0.018538	2.39332	0	-2.6554	0.999699	-1.06701
NM_010358	Gstm1	Mus musculus glutathione S-transferase, mu 1 (Gstm1), mRNA [NM_010358]	2.54948	0.0107908	-1.37338	0	2.54948	0	2.39176
NM_008630	Mt2	Mus musculus metallothionein 2 (Mt2), mRNA [NM_008630]	2.45925	0	-2.45925	0.999907	1.18402	0.999699	-1.52256
NM_138313	Bmf	Mus musculus Bcl2 modifying factor (Bmf), mRNA [NM_138313]	2.4381	0.0413133	1.73046	0	-2.4381	0.654777	1.50982
NM_010145	Ephx1	Mus musculus epoxide hydrolase 1, microsomal (Ephx1), mRNA [NM_010145]	2.41078	0.995997	1.11095	0	2.41078	0.222456	1.97354
NM_009676	Aox1	Mus musculus aldehyde oxidase 1 (Aox1), mRNA [NM_009676]	2.32176	0.998592	-1.0657	0.011209	2.32176	0.144597	2.22488
D86232	Ly6c	Mus musculus mRNA for Ly-6C variant, complete cds. [D86232]	2.28494	0	1.55275	0	-2.28494	0.999699	1.12607
U96752	H2-Q1	Mus musculus major histocompability complex Q1b mRNA, complete cds. [U96752]	2.28027	0.769273	1.33902	0	-2.28027	0.999699	-1.24779
NM_001025384	LOC574405	Mus musculus hypothetical protein LOC574405 (LOC574405), mRNA [NM_001025384]	2.26277	0	1.69128	0	-1.69648	0	2.26277
NM_177380	Cyp3a44	Mus musculus cytochrome P450, family 3, subfamily a, polypeptide 44 (Cyp3a44), mRNA [NM_177380]	2.22139	0.998727	1.0583	0.0491348	-2.22139	0.999699	-1.58601
NM_011172	Prodh	Mus musculus proline dehydrogenase (Prodh), mRNA [NM_011172]	2.21371	0.999103	-1.02696	0.011209	-2.21371	0.999699	-1.13607
NM_008030	Fmo3	Mus musculus flavin containing monooxygenase 3 (Fmo3), mRNA [NM_008030]	2.21086	0	-2.21086	0.592209	-1.48365	0.373497	-1.78094
NM_010359	Gstm3	Mus musculus glutathione S-transferase, mu 3 (Gstm3), mRNA [NM_010359]	2.1809	0.260423	-1.25801	0	2.1809	0	2.08651
NM_144544	2210407C18Rik	Mus musculus RIKEN cDNA 2210407C18 gene (2210407C18Rik), mRNA [NM_144544]	2.14293	0.0107908	1.7472	0	-2.14293	0.36421	-1.69921
A_52_P1156957	A_52_P1156957	Unknown	2.12753	0	-1.80085	0	2.12753	0.999699	-1.33035
NM_177388	Slc41a2	Mus musculus solute carrier family 41, member 2 (Slc41a2), mRNA [NM_177388]	2.1248	0	2.1248	0.999907	1.07767	0.999699	1.14728
NM_024437	Nudt7	Mus musculus nudix (nucleoside diphosphate linked moiety X)-type motif 7 (Nudt7), transcript variant 1, mRNA [NM_024437]	2.1025	0	1.67972	0	-2.1025	0.999699	1.27934
NM_054088	Pnpla3	Mus musculus patatin-like phospholipase domain containing 3 (Pnpla3), mRNA [NM_054088]	2.0807	0	2.0807	0.999907	-1.13592	0.896499	1.48266
NM_021365	Xlr4b	Mus musculus X-linked lymphocyte-regulated 4B (Xlr4b), mRNA [NM_021365]	2.07865	0	-2.07865	0.999907	1.01903	0.999699	-1.41306
NM_016854	Ppp1r3c	Mus musculus protein phosphatase 1, regulatory (inhibitor) subunit 3C (Ppp1r3c), mRNA [NM_016854]	2.02433	0.0249305	-1.93012	0.011209	2.02433	0.956405	-1.48213
NM_033601	Bcl3	Mus musculus B-cell leukemia/lymphoma 3 (Bcl3), mRNA [NM_033601]	2.02141	0	2.02141	0.183677	-1.49697	0.714325	1.45055
NM_011727	Xlr3b	Mus musculus X-linked lymphocyte-regulated 3B (Xlr3b), mRNA [NM_011727]	1.97108	0.0249305	-1.97108	0.999907	1.06577	0.897591	-1.57834
AK142275	Stim2	Mus musculus 13 days embryo heart cDNA, RIKEN full-length enriched library, clone:D330027B15 product:stromal interaction molecule 2, full insert sequence [AK142275]	1.95407	0	1.95407	0.20605	-1.35293	0.28573	1.46808
NM_001042671	Prei4	Mus musculus RIKEN cDNA 2310032D16 gene (2310032D16Rik), transcript variant 2, mRNA [NM_028802]	1.95268	0.384944	1.44229	0.0491348	-1.72276	0.0803315	1.95268
AK042378	Ppargc1b	Mus musculus 3 days neonate thymus cDNA, RIKEN full-length enriched library, clone:A630086I18 product:unclassifiable, full insert sequence. [AK042378]	1.9446	0.88777	1.18494	0	-1.9446	0.498096	1.43357
NM_134154	AW491445	Mus musculus expressed sequence AW491445 (AW491445), mRNA [NM_134154]	1.94177	0	1.94177	0	-1.63164	0	1.60078
NM_197983	0610008F07Rik	Mus musculus RIKEN cDNA 0610008F07 gene (0610008F07Rik), mRNA [NM_197983]	1.93055	0.998572	1.07571	0	1.93055	0.248896	1.66182
NM_027153	Pir	Mus musculus pirin (Pir), mRNA [NM_027153]	1.92663	0.923872	-1.18607	0	1.92663	0.120497	1.82007
AK017206	5033430I15Rik	Mus musculus 11 days pregnant adult female ovary and uterus cDNA, RIKEN full-length enriched library, clone:5033430I15 product:hypothetical protein, full insert sequence. [AK017206]	1.91774	0	1.49025	0	-1.91774	0.999699	1.13013
NM_029509	LOC634650	Mus musculus similar to macrophage activation 2 (LOC634650), mRNA [NM_001039647]	1.91583	0	1.91583	0.999907	1.09296	0.999699	1.16214
NM_027997	Serpina9	Mus musculus serine (or cysteine) peptidase inhibitor, clade A (alpha-1 antiproteinase, antitrypsin), member 9 (Serpina9), mRNA [NM_027997]	1.91027	0.0107908	-1.67064	0.145023	-1.47412	0	-1.91027
NM_018881	Fmo2	Mus musculus flavin containing monooxygenase 2 (Fmo2), mRNA [NM_018881]	1.90432	0.0107908	-1.90432	0.999907	-1.04512	0.999699	-1.34885
NM_134246	Acot3	Mus musculus acyl-CoA thioesterase 3 (Acot3), mRNA [NM_134246]	1.89229	0	-1.69569	0	1.89229	0.950207	-1.28062
NM_145564	Fbxo21	Mus musculus F-box only protein 21 (Fbxo21), mRNA [NM_145564]	1.89168	0.0298137	-1.89168	0.999907	1.12912	0.999699	1.02427
NM_009895	Cish	Mus musculus cytokine inducible SH2-containing protein (Cish), mRNA [NM_009895]	1.86581	0.018538	-1.86581	0.999907	-1.04647	0.383838	-1.67565
NM_008737	Nrp1	Mus musculus neuropilin 1 (Nrp1), mRNA [NM_008737]	1.86421	0.713037	1.31724	0.011209	-1.86421	0.999699	-1.2289
NM_207655	Egfr	Mus musculus epidermal growth factor receptor (Egfr), transcript variant 1, mRNA [NM_207655]	1.85964	0.018538	-1.85964	0.999907	-1.24615	0.999699	-1.44974
NM_172119	Dio3	Mus musculus deiodinase, iodothyronine type III (Dio3), mRNA [NM_172119]	1.85624	0.0298137	-1.85624	0.774731	1.40247	0.999699	-1.2831
NM_031188	Mup1	Mus musculus major urinary protein 1 (Mup1), mRNA [NM_031188]	1.85291	0.0685834	1.69138	0.0191519	-1.85291	0.999699	-1.01595
AY283181	Dio3as	Mus musculus type 3 deiodinase antisense (Dio3as) mRNA, partial sequence; alternatively spliced [AY283181]	1.84779	0	-1.84779	0.999907	1.29386	0.999699	-1.06028
BC024137	BC024137	Mus musculus cDNA sequence BC024137, mRNA (cDNA clone IMAGE:5136153), partial cds [BC024137]	1.84076	0	1.83886	0	-1.84076	0.86022	1.35322
NM_053096	Cml2	Mus musculus camello-like 2 (Cml2), mRNA [NM_053096]	1.83975	0.480299	1.48108	0.0386622	-1.83975	0.999699	1.02428
NM_019972	Sort1	Mus musculus sortilin 1 (Sort1), mRNA [NM_019972]	1.83094	0	1.83094	0	-1.4991	0.100881	1.492
NM_009366	Tsc22d1	Mus musculus TSC22 domain family, member 1 (Tsc22d1), transcript variant 2, mRNA [NM_009366]	1.79566	0.018538	1.79566	0.999907	1.10776	0.923641	1.37332
NM_009883	Cebpb	Mus musculus CCAAT/enhancer binding protein (C/EBP), beta (Cebpb), mRNA [NM_009883]	1.79231	0.0354404	1.79231	0.107298	-1.6909	0.81894	1.52029
NM_019814	Higd1a	Mus musculus HIG1 domain family, member 1A (Higd1a), mRNA [NM_019814]	1.75423	0	1.75423	0.687537	-1.33503	0.999699	1.14085
NM_010274	Gpd2	Mus musculus glycerol phosphate dehydrogenase 2, mitochondrial (Gpd2), mRNA [NM_010274]	1.74551	0.0249305	1.48727	0	-1.74551	0.498096	1.3944
NM_130455	Grin3b	Mus musculus glutamate receptor, ionotropic, NMDA3B (Grin3b), mRNA [NM_130455]	1.72857	0.998572	1.06672	0	-1.72857	0.999699	-1.24559
NM_009251	Serpina3g	Mus musculus serine (or cysteine) peptidase inhibitor, clade A, member 3G (Serpina3g), mRNA [NM_009251]	1.72252	0.998592	1.04657	0	-1.72252	0.999699	1.00591
NM_011488	Stat5a	Mus musculus signal transducer and activator of transcription 5A (Stat5a), mRNA [NM_011488]	1.71238	0	1.71238	0	-1.65023	0.216064	1.56587
NM_177251	D830014E11Rik	Mus musculus RIKEN cDNA D830014E11 gene (D830014E11Rik), mRNA [NM_177251]	1.70798	0	1.70798	0.980794	-1.17917	0.999699	1.12269
NM_013703	Vldlr	Mus musculus very low density lipoprotein receptor (Vldlr), mRNA [NM_013703]	1.70521	0.980996	-1.17574	0.0386622	1.70521	0.999699	1.25704
XM_161350	1700024P16Rik	PREDICTED: Mus musculus RIKEN cDNA 1700024P16 gene (1700024P16Rik), mRNA [XM_161350]	1.70512	0.999103	1.01613	0	1.70512	0.999699	1.20234
NM_001033453	Ppm2c	Mus musculus protein phosphatase 2C, magnesium dependent, catalytic subunit (Ppm2c), mRNA [NM_001033453]	1.70214	0	1.70214	0.999907	-1.02822	0.88009	1.17121
NM_026637	A030007L17Rik	Mus musculus RIKEN cDNA A030007L17 gene (A030007L17Rik), mRNA [NM_026637]	1.70148	0.994166	1.09232	0	-1.70148	0.999699	-1.19248
NM_172776	D630002G06Rik	Mus musculus RIKEN cDNA D630002G06 gene (D630002G06Rik), mRNA [NM_172776]	1.69431	0.994166	1.14068	0.0444913	-1.69431	0.999699	-1.08986
U31966	Cbr1	Mus musculus carbonyl reductase 1 (Cbr1), mRNA [NM_007620]	1.69321	0.994166	1.07945	0	1.61309	0	1.69321
NM_027249	2010305C02Rik	Mus musculus RIKEN cDNA 2010305C02 gene (2010305C02Rik), mRNA [NM_027249]	1.69043	0.994166	1.14326	0.0326772	-1.69043	0.999699	-1.08485
NM_033373	Krt23	Mus musculus keratin complex 1, acidic, gene 23 (Krt1-23), mRNA [NM_033373]	1.68922	0	-1.68922	0.999907	1.01442	0.999699	-1.06784
BC024571	Itga6	Mus musculus integrin alpha 6, mRNA (cDNA clone IMAGE:5036677). [BC024571]	1.68518	0	1.68518	0.191265	-1.38115	0.999699	1.06442
NM_025436	Sc4mol	Mus musculus sterol-C4-methyl oxidase-like (Sc4mol), mRNA [NM_025436]	1.66776	0	1.66776	0.011209	-1.56095	0.999699	-1.19386
TC1631866	TC1493944	Unknown	1.66569	0.999103	1.02525	0.011209	1.66569	0.9024	1.34262
AK014609	4633401B06Rik	Mus musculus 0 day neonate skin cDNA, RIKEN full-length enriched library, clone:4633401B06 product:unclassifiable, full insert sequence. [AK014609]	1.66455	0	1.38059	0.39153	-1.22762	0	1.66455
NM_029573	Idh3a	Mus musculus isocitrate dehydrogenase 3 (NAD+) alpha (Idh3a), mRNA [NM_029573]	1.66454	0	1.66454	0.570813	-1.21334	0.355754	1.3432
NM_178111	Trp53inp2	Mus musculus tumor protein p53 inducible nuclear protein 2 (Trp53inp2), mRNA [NM_178111]	1.65792	0	1.53195	0	-1.65792	0.999699	1.10395
NM_153528	Gramd1c	Mus musculus GRAM domain containing 1C (Gramd1c), mRNA [NM_153528]	1.65559	0	1.65559	0.0591532	-1.31372	0	1.43266
AK053456	3021401C12Rik	Mus musculus 0 day neonate eyeball cDNA, RIKEN full-length enriched library, clone:E130019F23 product:unclassifiable, full insert sequence [AK053456]	1.6548	0.018538	1.6548	0.999907	-1.15541	0.999699	1.29116
NM_009124	Atxn1	Mus musculus ataxin 1 (Atxn1), mRNA [NM_009124]	1.65437	0.433357	1.28214	0	-1.65437	0.999699	-1.02824
AK009333	2310014D11Rik	Mus musculus adult male tongue cDNA, RIKEN full-length enriched library, clone:2310014D11 product:unclassifiable, full insert sequence [AK009333]	1.65435	0	1.65435	0.999907	-1.12132	0	1.5217
NM_133898	B230342M21Rik	Mus musculus RIKEN cDNA B230342M21 gene (B230342M21Rik), mRNA [NM_133898]	1.64566	0.615484	1.27355	0	-1.64566	0.528671	1.43546
NM_008706	Nqo1	Mus musculus NAD(P)H dehydrogenase, quinone 1 (Nqo1), mRNA [NM_008706]	1.64375	0.925667	-1.19138	0.0256681	1.64375	0.383838	1.54737
NM_172463	Sned1	Mus musculus sushi, nidogen and EGF-like domains 1 (Sned1), mRNA [NM_172463]	1.64247	0	1.46303	0	-1.64247	0.0466441	1.35796
AK036369	Ddhd1	Mus musculus 16 days neonate cerebellum cDNA, RIKEN full-length enriched library, clone:9630061G18 product:unclassifiable, full insert sequence [AK036369]	1.62938	0	1.62938	0.999907	-1.09624	0.999699	1.19166
AK137889	Stat5b	Mus musculus 2 days neonate thymus thymic cells cDNA, RIKEN full-length enriched library, clone:E430034A12 product:unclassifiable, full insert sequence. [AK088966]	1.62933	0	1.62933	0.999907	-1.09451	0.248896	1.47466
NAP124154-1	TC1514546	Q80X02 (Q80X02) HLC (Fragment), partial (69%) [TC1514546]	1.62913	0.047078	-1.62913	0.999907	1.07148	0.999699	-1.20223
NM_027897	Rhpn2	Mus musculus rhophilin, Rho GTPase binding protein 2 (Rhpn2), mRNA [NM_027897]	1.62817	0.998572	-1.05591	0.011209	-1.62817	0.999699	1.1564
NM_028133	Egln3	Mus musculus EGL nine homolog 3 (C. elegans) (Egln3), mRNA [NM_028133]	1.62658	0.289642	-1.22589	0	1.62658	0.999699	-1.04645
NM_019414	Selenbp2	Mus musculus selenium binding protein 2 (Selenbp2), mRNA [NM_019414]	1.62579	0.99419	-1.07856	0	-1.62579	0.999699	-1.21746
NM_198649	Ablim3	Mus musculus actin binding LIM protein family, member 3 (Ablim3), mRNA [NM_198649]	1.62252	0.0107908	-1.62252	0.999907	-1.16033	0.999699	-1.10942
NM_009469	Ulk1	Mus musculus Unc-51 like kinase 1 (C. elegans) (Ulk1), mRNA [NM_009469]	1.62241	0.927408	1.1538	0	-1.62241	0.999699	1.10169
NM_001013785	Akr1c19	Mus musculus aldo-keto reductase family 1, member C19 (Akr1c19), mRNA [NM_001013785]	1.61889	0.984532	-1.09948	0	1.61889	0.945575	1.23472
AK077979	Fdps	Mus musculus 13 days embryo male testis cDNA, RIKEN full-length enriched library, clone:6030492I17 product:farnesyl diphosphate synthetase, full insert sequence. [AK077979]	1.61427	0	1.61427	0.999907	-1.05798	0.999699	-1.14927
NM_011675	Uck1	Mus musculus uridine-cytidine kinase 1 (Uck1), mRNA [NM_011675]	1.60955	0	1.60955	0.0326772	-1.39193	0.546685	1.31926
NM_016919	Col5a3	Mus musculus procollagen, type V, alpha 3 (Col5a3), mRNA [NM_016919]	1.60018	0.992575	-1.07424	0	1.60018	0.559631	1.24373
NM_021462	Mknk2	Mus musculus MAP kinase-interacting serine/threonine kinase 2 (Mknk2), mRNA [NM_021462]	1.5983	0	-1.5983	0.999907	-1.05381	0.999699	-1.23545
AK080781	AK080781	Mus musculus 9.5 days embryo parthenogenote cDNA, RIKEN full-length enriched library, clone:B130045J22 product:unclassifiable, full insert sequence. [AK080781]	1.59774	0.0298137	1.59774	0.521772	-1.32128	0.999699	1.13438
NM_207269	D330050I23Rik	Mus musculus RIKEN cDNA D330050I23 gene (D330050I23Rik), mRNA [NM_207269]	1.59396	0	1.59396	0.999907	-1.15183	0.999699	1.09798
NM_145076	Trim24	Mus musculus tripartite motif protein 24 (Trim24), mRNA [NM_145076]	1.58822	0.0107908	1.40788	0	-1.58822	0.248896	1.38303
AK019824	4930581F22Rik	Mus musculus adult male testis cDNA, RIKEN full-length enriched library, clone:4930581F22 product:hypothetical protein, full insert sequence. [AK019824]	1.58811	0.018538	-1.55176	0.999907	-1.04305	0.201763	-1.58811
NM_010292	Gck	Mus musculus glucokinase (Gck), mRNA [NM_010292]	1.57411	0.994166	1.1224	0.0386622	-1.57411	0.999699	1.02038
XM_895387	2210408F21Rik	PREDICTED: Mus musculus RIKEN cDNA 2210408F21 gene, transcript variant 6 (2210408F21Rik), mRNA [XM_895387]	1.56939	0.994166	-1.09815	0.0326772	1.46515	0	1.56939
NM_172710	2310045A20Rik	Mus musculus RIKEN cDNA 2310045A20 gene (2310045A20Rik), mRNA [NM_172710]	1.56822	0.018538	1.54498	0.999907	-1.16762	0.126839	1.56822
NM_133232	Pfkfb3	Mus musculus 6-phosphofructo-2-kinase/fructose-2,6-biphosphatase 3 (Pfkfb3), mRNA [NM_133232]	1.56278	0	1.56278	0.999907	-1.09227	0.330918	1.33993
AK077315	Mirg	Mus musculus adult male pituitary gland cDNA, RIKEN full-length enriched library, clone:5330411G14 product:unclassifiable, full insert sequence [AK077315]	1.55676	0.9783	1.13242	0.0191519	1.55676	0.999699	-1.00286
NM_021352	Crybb3	Mus musculus crystallin, beta B3 (Crybb3), mRNA [NM_021352]	1.55614	0.0107908	1.55614	0.999907	-1.18681	0.999699	-1.06847
NM_201644	Ugt1a9	Mus musculus UDP glucuronosyltransferase 1 family, polypeptide A9 (Ugt1a9), mRNA [NM_201644]	1.54893	0.999103	1.01684	0	1.54893	0.999699	1.07758
NM_026410	Cdca5	Mus musculus cell division cycle associated 5 (Cdca5), mRNA [NM_026410]	1.5461	0.999103	-1.00943	0.999907	-1.13311	0.0466441	-1.5461
NM_172769	Sc5d	Mus musculus sterol-C5-desaturase (fungal ERG3, delta-5-desaturase) homolog (S. cerevisae) (Sc5d), mRNA [NM_172769]	1.54601	0.780714	1.19284	0.011209	-1.54601	0.999699	-1.17455
NM_019875	Abcb9	Mus musculus ATP-binding cassette, sub-family B (MDR/TAP), member 9 (Abcb9), mRNA [NM_019875]	1.54086	0	1.54086	0.770059	-1.20694	0.812512	1.26605
NM_013855	Abca3	Mus musculus ATP-binding cassette, sub-family A (ABC1), member 3 (Abca3), transcript variant 1, mRNA [NM_013855]	1.54004	0.925594	1.13368	0	-1.54004	0.999699	-1.152
AK007434	1810011H11Rik	Mus musculus 10 day old male pancreas cDNA, RIKEN full-length enriched library, clone:1810011H11 product:hypothetical protein, full insert sequence [AK007434]	1.53886	0	1.53886	0.360314	-1.26114	0.999699	1.12602
NM_029688	Srxn1	Mus musculus sulfiredoxin 1 homolog (S. cerevisiae) (Srxn1), mRNA [NM_029688]	1.53733	0.99902	-1.01258	0	1.53733	0	1.35636
NM_013562	Ifrd1	Mus musculus interferon-related developmental regulator 1 (Ifrd1), mRNA [NM_013562]	1.5332	0	1.5332	0.999907	-1.17342	0.487315	1.34535
NM_145942	Hmgcs1	Mus musculus 3-hydroxy-3-methylglutaryl-Coenzyme A synthase 1 (Hmgcs1), mRNA [NM_145942]	1.53088	0.11304	1.4429	0.0191519	-1.53088	0.999699	1.0921
NM_010376	H13	Mus musculus histocompatibility 13 (H13), mRNA [NM_010376]	1.52743	0	1.52743	0.999907	-1.06146	0.257061	1.36095
NM_026169	1200004M23Rik	Mus musculus RIKEN cDNA 1200004M23 gene (1200004M23Rik), mRNA [NM_026169]	1.52652	0	1.52652	0.0191519	-1.34213	0.491157	1.25943
NM_001039386	Nelf	Mus musculus nasal embryonic LHRH factor (Nelf), transcript variant 3, mRNA [NM_020276]	1.52417	0.268126	1.19558	0	-1.52417	0.999699	1.01903
NM_010139	Epha2	Mus musculus Eph receptor A2 (Epha2), mRNA [NM_010139]	1.52199	0.969956	1.14675	0.0191519	-1.52199	0.999699	-1.04765
NM_007956	Esr1	Mus musculus estrogen receptor 1 (alpha) (Esr1), mRNA [NM_007956]	1.51774	0.998592	1.02933	0.011209	-1.51774	0.999699	1.04488
AK050258	AK050258	Mus musculus adult male liver tumor cDNA, RIKEN full-length enriched library, clone:C730031E13 product:trefoil factor 1, full insert sequence. [AK050258]	1.512	0.092955	1.39047	0.0191519	-1.512	0.295958	1.46787
NM_001039710	1500041J02Rik	Mus musculus RIKEN cDNA 1500041J02 gene (1500041J02Rik), transcript variant 1, mRNA [NM_001039710]	1.50536	0	1.50536	0.999907	-1.02832	0.271119	1.44116
NM_008102	Gch1	Mus musculus GTP cyclohydrolase 1 (Gch1), mRNA [NM_008102]	1.50065	0.018538	1.36243	0	-1.50065	0.999699	1.17604
NM_153507	Cpne2	Mus musculus copine II (Cpne2), mRNA [NM_153507]	1.49955	0.947033	1.16506	0.0491348	-1.49955	0.999699	1.1881
NM_011816	E430034L04Rik	Mus musculus RIKEN cDNA E430034L04 gene (E430034L04Rik), mRNA [NM_011816]	1.49353	0	1.49353	0.999907	-1.00184	0.999699	1.11489
NM_011521	Sdc4	Mus musculus syndecan 4 (Sdc4), mRNA [NM_011521]	1.49143	0.994166	1.0815	0.011209	-1.49143	0.999699	-1.01503
NM_022331	Herpud1	Mus musculus homocysteine-inducible, endoplasmic reticulum stress-inducible, ubiquitin-like domain member 1 (Herpud1), mRNA [NM_022331]	1.48494	0.047078	-1.48494	0.0934655	-1.44593	0.999699	-1.08864
NM_007934	Enpep	Mus musculus glutamyl aminopeptidase (Enpep), mRNA [NM_007934]	1.47892	0.99419	-1.07715	0.0256681	1.47892	0.999699	1.18888
ENSMUST00000070000	ENSMUST00000070000	Mus musculus adult male kidney cDNA, RIKEN full-length enriched library, clone:0610025G21 product:hypothetical protein, full insert sequence. [AK002660]	1.47884	0.0249305	1.47884	0.0853917	-1.40172	0.999699	1.25492
AK020546	9530006C21Rik	Mus musculus adult male urinary bladder cDNA, RIKEN full-length enriched library, clone:9530006C21 product:unclassifiable, full insert sequence. [AK020546]	1.47573	0.782052	1.1738	0.0444913	1.39088	0.187788	1.47573
NM_027402	Fndc5	Mus musculus fibronectin type III domain containing 5 (Fndc5), mRNA [NM_027402]	1.47363	0	1.47363	0.499397	-1.25549	0.999699	1.17832
AK085506	4933404O12Rik	Mus musculus 2 days neonate thymus thymic cells cDNA, RIKEN full-length enriched library, clone:E430016D15 product:hypothetical protein, full insert sequence. [AK169739]	1.47259	0.351625	1.27625	0.011209	-1.47259	0.999699	1.09444
NM_011243	Rarb	Mus musculus retinoic acid receptor, beta (Rarb), mRNA [NM_011243]	1.46808	0	1.46808	0.999907	-1.01463	0.999699	1.15671
AK034561	Fzd8	Mus musculus 12 days embryo embryonic body between diaphragm region and neck cDNA, RIKEN full-length enriched library, clone:9430006K02 product:inferred: transmembrane receptor {Mus musculus}; frizzled homolog 8 (Drosophila) homolog {GNF expression},...	1.46513	0.0249305	1.46513	0.999907	-1.1564	0.999699	1.22107
NM_008991	Abcd3	Mus musculus ATP-binding cassette, sub-family D (ALD), member 3 (Abcd3), mRNA [NM_008991]	1.46478	0.0107908	1.29907	0	-1.46478	0.999699	1.06398
NM_173375	BC064033	Mus musculus cDNA sequence BC064033 (BC064033), mRNA [NM_173375]	1.46378	0	1.46378	0.976224	-1.15734	0.999699	-1.07421
NM_007678	Cebpa	Mus musculus CCAAT/enhancer binding protein (C/EBP), alpha (Cebpa), mRNA [NM_007678]	1.46309	0	-1.46309	0.999907	-1.14636	0.368261	-1.35611
NM_172256	Dync2li1	Mus musculus dynein cytoplasmic 2 light intermediate chain 1 (Dync2li1), mRNA [NM_172256]	1.46171	0.943679	-1.12234	0.0191519	1.46171	0.999699	1.06738
NM_145603	Ces2	Mus musculus carboxylesterase 2 (Ces2), mRNA [NM_145603]	1.46096	0	1.41651	0.999907	-1.02975	0	1.46096
NM_011804	Creg1	Mus musculus cellular repressor of E1A-stimulated genes 1 (Creg1), mRNA [NM_011804]	1.45023	0.998572	-1.03683	0	1.45023	0.338018	1.28253
NM_013541	Gstp1	Mus musculus glutathione S-transferase, pi 1 (Gstp1), mRNA [NM_013541]	1.44977	0.995064	1.04085	0	1.44977	0	1.37365
NM_178701	Lrrc8d	Mus musculus leucine rich repeat containing 8D (Lrrc8d), mRNA [NM_178701]	1.44348	0	1.44348	0.371262	-1.23597	0.303573	1.34866
NM_138686	Cys1	Mus musculus cystin 1 (Cys1), transcript variant 1, mRNA [NM_138686]	1.44299	0.0107908	-1.44299	0.999907	-1.09153	0.421341	-1.30833
AK046650	BC013529	Mus musculus 4 days neonate male adipose cDNA, RIKEN full-length enriched library, clone:B430219N15 product:hypothetical protein, full insert sequence. [AK046650]	1.43954	0	1.43954	0.999907	-1.03219	0.49365	1.20406
BC094349	Lrp3	Mus musculus low density lipoprotein receptor-related protein 3, mRNA (cDNA clone IMAGE:6415734), complete cds. [BC094349]	1.4395	0.614874	1.1519	0	-1.4395	0.999699	1.02714
NM_153392	4922503N01Rik	Mus musculus RIKEN cDNA 4922503N01 gene (4922503N01Rik), mRNA [NM_153392]	1.43949	0.0107908	1.43949	0.999907	-1.12538	0.999699	-1.04222
NM_011397	Slc23a1	Mus musculus solute carrier family 23 (nucleobase transporters), member 1 (Slc23a1), mRNA [NM_011397]	1.43714	0.290957	1.29532	0.0256681	-1.43714	0.999699	1.19471
AK165240	Slc16a10	Mus musculus 6 days neonate spleen cDNA, RIKEN full-length enriched library, clone:F430003D17 product:solute carrier family 16 (monocarboxylic acid transporters), member 10, full insert sequence. [AK165240]	1.43654	0.994166	1.06155	0	-1.43654	0.999699	-1.04176
NM_007669	Cdkn1a	Mus musculus cyclin-dependent kinase inhibitor 1A (P21) (Cdkn1a), mRNA [NM_007669]	1.43654	0.999103	1.00643	0	-1.43654	0.999699	-1.04472
AK033699	Lgr4	Mus musculus adult male cecum cDNA, RIKEN full-length enriched library, clone:9130225G07 product:weakly similar to G PROTEIN-COUPLED RECEPTOR LGR4 [Rattus norvegicus], full insert sequence. [AK033699]	1.43156	0.912967	1.11106	0	-1.43156	0.999699	1.10638
NM_026764	Gstm4	Mus musculus glutathione S-transferase, mu 4 (Gstm4), mRNA [NM_026764]	1.43123	0.994166	-1.07776	0.0191519	1.43123	0.999229	1.227
NM_001004066	Zfp386	Mus musculus zinc finger protein 386 (Kruppel-like) (Zfp386), transcript variant 2, mRNA [NM_019565]	1.43003	0	1.43003	0.128849	-1.30793	0.999699	1.07843
NM_134141	Ciapin1	Mus musculus cytokine induced apoptosis inhibitor 1 (Ciapin1), mRNA [NM_134141]	1.42977	0	1.42977	0.999907	-1.10615	0.193971	1.29433
NM_146161	Arhgap24	Mus musculus Rho GTPase activating protein 24 (Arhgap24), transcript variant 2, mRNA [NM_146161]	1.42682	0.0249305	1.42682	0.999907	-1.17981	0.999699	1.11876
NM_175491	Smcr8	Mus musculus Smith-Magenis syndrome chromosome region, candidate 8 homolog (human) (Smcr8), mRNA [NM_175491]	1.4241	0	1.4241	0.999907	-1.04421	0.999699	1.16093
NM_178607	Rnf24	Mus musculus ring finger protein 24 (Rnf24), mRNA [NM_178607]	1.42332	0.0413133	1.35485	0.999907	-1.00999	0.120497	1.42332
NM_026393	Nmral1	Mus musculus NmrA-like family domain containing 1 (Nmral1), mRNA [NM_026393]	1.42257	0.999103	-1.01868	0.0256681	-1.42257	0.999699	1.02586
NM_033218	Srebf2	Mus musculus sterol regulatory element binding factor 2 (Srebf2), mRNA [NM_033218]	1.41941	0.0354404	1.41941	0.999907	-1.1669	0.999699	-1.02913
NM_025341	Abhd6	Mus musculus abhydrolase domain containing 6 (Abhd6), mRNA [NM_025341]	1.41896	0.0298137	1.41896	0.176817	-1.32905	0.999699	1.09168
NM_008255	Hmgcr	Mus musculus 3-hydroxy-3-methylglutaryl-Coenzyme A reductase (Hmgcr), mRNA [NM_008255]	1.41893	0.0107908	1.41893	0.742748	-1.18699	0.999699	1.13714
NM_026178	Mmd	Mus musculus monocyte to macrophage differentiation-associated (Mmd), mRNA [NM_026178]	1.41834	0.0249305	1.36083	0	-1.41834	0.797473	1.24369
NM_153525	Tmem41b	Mus musculus transmembrane protein 41B (Tmem41b), mRNA [NM_153525]	1.41782	0	1.41782	0.847456	-1.16801	0.999699	1.14197
NM_008615	Mod1	Mus musculus malic enzyme, supernatant (Mod1), mRNA [NM_008615]	1.41117	0.0953936	1.32189	0.0444913	-1.35703	0.222456	1.41117
NM_007556	Bmp6	Mus musculus bone morphogenetic protein 6 (Bmp6), mRNA [NM_007556]	1.40783	0.999103	-1.01038	0	1.40783	0.49365	1.25359
NM_008357	Il15	Mus musculus interleukin 15 (Il15), mRNA [NM_008357]	1.40445	0	1.40445	0.999907	-1.01726	0.999699	1.16067
NM_173038	Lrrc35	Mus musculus leucine rich repeat containing 35 (Lrrc35), mRNA [NM_173038]	1.40327	0	1.28187	0.999907	1.08664	0	1.40327
NM_176998	5730410E15Rik	Mus musculus RIKEN cDNA 5730410E15 gene (5730410E15Rik), transcript variant c, mRNA [NM_178765]	1.39844	0.798765	1.17478	0.0256681	1.39844	0.999699	-1.00931
NM_009466	Ugdh	Mus musculus UDP-glucose dehydrogenase (Ugdh), mRNA [NM_009466]	1.39747	0.997183	-1.05082	0.011209	1.39747	0.999699	1.10331
BC070459	Qrsl1	Mus musculus glutaminyl-tRNA synthase (glutamine-hydrolyzing)-like 1, mRNA (cDNA clone MGC:91336 IMAGE:30605375), complete cds. [BC070459]	1.39743	0	1.39743	0.999907	1.07647	0.599748	1.2609
NM_021366	Klf13	Mus musculus Kruppel-like factor 13 (Klf13), mRNA [NM_021366]	1.39718	0.498935	1.14796	0	-1.39718	0.899985	1.15911
NM_009150	Selenbp1	Mus musculus selenium binding protein 1 (Selenbp1), mRNA [NM_009150]	1.39531	0.881002	-1.12943	0	-1.39531	0.999699	-1.17959
NM_054053	Gpr98	Mus musculus G protein-coupled receptor 98 (Gpr98), mRNA [NM_054053]	1.39505	0.988697	1.09285	0.011209	-1.39505	0.999699	-1.03391
NM_028123	Slc37a3	Mus musculus solute carrier family 37 (glycerol-3-phosphate transporter), member 3 (Slc37a3), mRNA [NM_028123]	1.39462	0	1.39462	0.263435	-1.23227	0.999699	1.10951
NM_028651	Tmtc4	Mus musculus transmembrane and tetratricopeptide repeat containing 4 (Tmtc4), mRNA [NM_028651]	1.39209	0.0298137	1.39209	0.999907	1.03747	0.965447	1.20581
NM_134255	Elovl5	Mus musculus ELOVL family member 5, elongation of long chain fatty acids (yeast) (Elovl5), mRNA [NM_134255]	1.38709	0.994166	1.06626	0	-1.38709	0.999699	-1.07838
NM_010903	Nfe2l3	Mus musculus nuclear factor, erythroid derived 2, like 3 (Nfe2l3), mRNA [NM_010903]	1.38449	0	1.38449	0.744263	-1.14188	0.999699	1.06366
XM_911199	1810008N23Rik	PREDICTED: Mus musculus RIKEN cDNA 1810008N23 gene (1810008N23Rik), mRNA [XM_911199]	1.38412	0.994166	-1.05841	0.011209	-1.38412	0.999699	-1.15106
NM_018831	Dclre1a	Mus musculus DNA cross-link repair 1A, PSO2 homolog (S. cerevisiae) (Dclre1a), mRNA [NM_018831]	1.38366	0.994166	-1.0608	0	1.38366	0.999699	1.02667
NM_009171	Shmt1	Mus musculus serine hydroxymethyl transferase 1 (soluble) (Shmt1), mRNA [NM_009171]	1.38299	0.0249305	1.38299	0.999907	-1.11169	0.999699	1.16513
BC054536	Adam11	Mus musculus a disintegrin and metallopeptidase domain 11, mRNA (cDNA clone MGC:62319 IMAGE:6400084), complete cds. [BC054536]	1.38193	0.66905	-1.1941	0.0256681	1.38193	0.999699	1.19386
NM_009198	Slc17a1	Mus musculus solute carrier family 17 (sodium phosphate), member 1 (Slc17a1), mRNA [NM_009198]	1.38125	0.995997	1.05552	0.0191519	1.38125	0.498096	1.29578
NM_008131	Glul	Mus musculus glutamate-ammonia ligase (glutamine synthetase) (Glul), mRNA [NM_008131]	1.38108	0.622788	-1.20699	0.0444913	-1.38108	0.999699	1.04619
NM_175244	Hectd3	Mus musculus HECT domain containing 3 (Hectd3), mRNA [NM_175244]	1.37939	0	1.30732	0.999907	-1.0581	0	1.37939
NM_030176	2610039E05Rik	Mus musculus RIKEN cDNA 2610039E05 gene (2610039E05Rik), mRNA [NM_030176]	1.37938	0.018538	-1.37022	0.0191519	-1.37938	0.999699	-1.18825
NAP053239-1	NAP053239-1	Unknown	1.37896	0.0107908	1.37896	0.999907	1.03882	0.498096	1.24832
AK084512	Plekha6	Mus musculus pleckstrin homology domain containing, family A member 6, mRNA (cDNA clone IMAGE:5149318), partial cds. [BC025841]	1.37689	0.988697	1.07725	0	-1.37689	0.999699	1.15245
NM_010664	Krt18	Mus musculus keratin complex 1, acidic, gene 18 (Krt1-18), mRNA [NM_010664]	1.37679	0.994166	-1.05807	0	1.37679	0.999699	1.04839
NM_027980	2310003H01Rik	Mus musculus RIKEN cDNA 2310003H01 gene (2310003H01Rik), mRNA [NM_027980]	1.3744	0	1.3744	0.32076	-1.13869	0.0803315	1.25896
NM_183423	Pla2g12a	Mus musculus phospholipase A2, group XIIA (Pla2g12a), transcript variant 2, mRNA [NM_183423]	1.37365	0.891337	-1.14254	0.0386622	1.37365	0.667369	1.29091
NM_030143	Ddit4l	Mus musculus DNA-damage-inducible transcript 4-like (Ddit4l), mRNA [NM_030143]	1.37362	0.99902	1.01798	0.0326772	1.37362	0.999699	1.00299
NM_030701	Gpr109a	Mus musculus G protein-coupled receptor 109A (Gpr109a), mRNA [NM_030701]	1.37177	0.998592	-1.02641	0.011209	1.37177	0.999699	-1.04985
NM_019437	Rfk	Mus musculus riboflavin kinase (Rfk), mRNA [NM_019437]	1.36969	0.578387	1.18216	0	-1.36969	0.999699	1.1185
NM_027872	1200006F02Rik	Mus musculus RIKEN cDNA 1200006F02 gene (1200006F02Rik), mRNA [NM_027872]	1.36929	0.151368	1.29886	0.011209	-1.36929	0.999699	1.05559
XM_131720	2610002D18Rik	PREDICTED: Mus musculus RIKEN cDNA 2610002D18 gene (2610002D18Rik), mRNA [XM_131720]	1.36747	0.998572	1.04005	0.999907	-1.05144	0.0466441	-1.36747
NM_133942	Plekha1	Mus musculus pleckstrin homology domain containing, family A (phosphoinositide binding specific) member 1 (Plekha1), mRNA [NM_133942]	1.36502	0	1.36502	0.547043	-1.1797	0.338018	1.27958
AK044329	AK044329	Mus musculus adult retina cDNA, RIKEN full-length enriched library, clone:A930007L12 product:RIKEN cDNA 2410005G18 gene, full insert sequence. [AK044329]	1.36092	0	-1.36092	0.999907	1.04262	0.413133	-1.26583
NM_001026214	Entpd5	Mus musculus ectonucleoside triphosphate diphosphohydrolase 5 (Entpd5), transcript variant 1, mRNA [NM_007647]	1.3583	0.998572	-1.03374	0	1.3583	0.248896	1.26091
NM_001024840	Adarb1	Mus musculus adenosine deaminase, RNA-specific, B1 (Adarb1), transcript variant 4, mRNA [NM_001024840]	1.35657	0.94513	1.07961	0.999907	-1.07533	0.0466441	1.35657
NM_001024139	Adamts15	Mus musculus a disintegrin-like and metallopeptidase (reprolysin type) with thrombospondin type 1 motif, 15 (Adamts15), mRNA [NM_001024139]	1.3558	0.998572	-1.04152	0.0256681	1.3558	0.999699	-1.01229
NM_177601	Tmem60	Mus musculus transmembrane protein 60 (Tmem60), mRNA [NM_177601]	1.35386	0	1.35386	0.165138	-1.15718	0.71977	1.14464
NM_001033819	9130409I23Rik	Mus musculus RIKEN cDNA 9130409I23 gene (9130409I23Rik), mRNA [NM_001033819]	1.35245	0.998592	-1.02818	0	1.35245	0.97781	1.17591
NM_011324	Scnn1a	Mus musculus sodium channel, nonvoltage-gated, type I, alpha (Scnn1a), mRNA [NM_011324]	1.35179	0.776528	-1.14518	0.0386622	1.32106	0.17827	1.35179
NM_025958	Cand2	Mus musculus cullin-associated and neddylation-dissociated 2 (putative) (Cand2), mRNA [NM_025958]	1.35082	0.998592	-1.02272	0	1.35082	0.999699	1.0199
NM_027418	Mapk6	Mus musculus mitogen-activated protein kinase 6 (Mapk6), transcript variant 1, mRNA [NM_015806]	1.35078	0	1.35078	0.915678	-1.11162	0.0466441	1.29749
NM_007421	Adssl1	Mus musculus adenylosuccinate synthetase like 1 (Adssl1), mRNA [NM_007421]	1.3498	0.949121	-1.1101	0.0326772	1.3498	0.999699	1.0865
NM_139297	Ugp2	Mus musculus UDP-glucose pyrophosphorylase 2 (Ugp2), mRNA [NM_139297]	1.3453	0.424762	-1.20395	0	1.3453	0.999699	1.01455
AK021221	C330024D12Rik	Mus musculus ES cells cDNA, RIKEN full-length enriched library, clone:C330024D12 product:hypothetical Pyrrolidone carboxyl peptidase (pyroglutamate aminopeptidase) structure containing protein, full insert sequence. [AK021221]	1.34235	0.994166	-1.06334	0	1.34235	0.999699	-1.08107
NM_133234	Bbc3	Mus musculus Bcl-2 binding component 3 (Bbc3), mRNA [NM_133234]	1.34197	0.0298137	1.28168	0.0191519	-1.34197	0.999699	-1.0874
NM_145448	9030617O03Rik	Mus musculus RIKEN cDNA 9030617O03 gene (9030617O03Rik), mRNA [NM_145448]	1.34154	0.0354404	1.31286	0.011209	-1.34154	0.999699	1.01181
NM_008222	Hccs	Mus musculus holocytochrome c synthetase (Hccs), mRNA [NM_008222]	1.33943	0.018538	1.33943	0.99604	-1.13911	0.618203	1.2347
NM_020010	Cyp51	Mus musculus cytochrome P450, family 51 (Cyp51), mRNA [NM_020010]	1.33933	0.0249305	1.33933	0.999907	-1.13874	0.667369	-1.23704
NM_198171	BC015286	Mus musculus cDNA sequence BC015286 (BC015286), mRNA [NM_198171]	1.33868	0.047078	1.33868	0.999907	1.00474	0.744041	1.26209
NM_181399	Usp6nl	Mus musculus USP6 N-terminal like (Usp6nl), mRNA [NM_181399]	1.33856	0.99902	-1.01752	0.0491348	1.33856	0.999699	-1.1102
NM_175266	Epm2aip1	Mus musculus EPM2A (laforin) interacting protein 1 (Epm2aip1), mRNA [NM_175266]	1.33786	0	1.33786	0.999907	-1.015	0.120497	1.29258
AK033655	Sesn3	Mus musculus sestrin 3, mRNA (cDNA clone IMAGE:3481673). [BC003348]	1.33667	0.0298137	-1.29328	0.642514	-1.17043	0.201763	-1.33667
NM_011055	Pde3b	Mus musculus phosphodiesterase 3B, cGMP-inhibited (Pde3b), mRNA [NM_011055]	1.33453	0.998592	-1.02577	0.0191519	1.33453	0.999699	1.02058
BC080858	Kbtbd11	Mus musculus kelch repeat and BTB (POZ) domain containing 11, mRNA (cDNA clone IMAGE:6852896), with apparent retained intron. [BC080858]	1.33405	0	1.33405	0.999907	-1.09271	0.957953	1.16043
NM_027496	5730557B15Rik	Mus musculus RIKEN cDNA 5730557B15 gene (5730557B15Rik), transcript variant 2, mRNA [NM_027496]	1.33262	0.0354404	1.33262	0.999907	-1.05152	0.999699	1.13687
NM_001037170	Tomm40l	Mus musculus translocase of outer mitochondrial membrane 40 homolog-like (yeast) (Tomm40l), mRNA [NM_001037170]	1.33242	0.018538	-1.33242	0.999907	1.11096	0.999699	-1.00869
NM_172765	Btbd15	Mus musculus BTB (POZ) domain containing 15 (Btbd15), mRNA [NM_172765]	1.33018	0.0107908	-1.33018	0.999907	-1.08285	0.999699	-1.16708
AK012631	2810001G20Rik	Mus musculus 10, 11 days embryo whole body cDNA, RIKEN full-length enriched library, clone:2810001G20 product:unclassifiable, full insert sequence [AK012631]	1.32785	0.0298137	1.32785	0.999907	-1.04082	0.981855	1.19221
BC029185	Ches1	Mus musculus checkpoint suppressor 1, mRNA (cDNA clone MGC:36260 IMAGE:3489687), complete cds. [BC029185]	1.32729	0.0354404	1.30533	0.678554	-1.16775	0.248896	1.32729
AK153792	D5Ertd135e	Mus musculus 3 days neonate thymus cDNA, RIKEN full-length enriched library, clone:A630094J08 product:SLA [AK153792]	1.32663	0.0413133	1.32663	0.999907	-1.07783	0.957953	1.1932
NM_011018	Sqstm1	Mus musculus sequestosome 1 (Sqstm1), mRNA [NM_011018]	1.32571	0.0107908	-1.32571	0.999907	-1.06952	0.999699	-1.04195
NM_010544	Ihh	Mus musculus Indian hedgehog (Ihh), mRNA [NM_010544]	1.32471	0.0298137	-1.32471	0.999907	-1.07641	0.532007	-1.27679
NM_001001144	Scap	Mus musculus SREBP cleavage activating protein (Scap), mRNA [NM_001001144]	1.32315	0.988811	1.08547	0.0256681	-1.32315	0.999699	1.07363
NM_026832	Cgrrf1	Mus musculus cell growth regulator with ring finger domain 1 (Cgrrf1), mRNA [NM_026832]	1.32266	0	1.32266	0.999907	-1.10801	0.999699	1.14109
NM_008999	Rab23	Mus musculus RAB23, member RAS oncogene family (Rab23), mRNA [NM_008999]	1.31688	0.536373	1.18414	0.0256681	-1.31688	0.999699	1.03681
NM_144558	Bivm	Mus musculus basic, immunoglobulin-like variable motif containing (Bivm), mRNA [NM_144558]	1.31346	0.0107908	1.31346	0.999907	-1.09493	0.921647	1.16494
NM_028651	Tmtc4	Mus musculus transmembrane and tetratricopeptide repeat containing 4 (Tmtc4), mRNA [NM_028651]	1.31317	0	1.31317	0.999907	1.05382	0.999699	1.10985
NM_029798	2810417J12Rik	Mus musculus RIKEN cDNA 2810417J12 gene (2810417J12Rik), mRNA [NM_029798]	1.30928	0.998572	1.02987	0.011209	-1.30928	0.999699	1.06863
NM_153557	BC029214	Mus musculus cDNA sequence BC029214 (BC029214), mRNA [NM_153557]	1.30305	0.0107908	1.30305	0.594603	-1.15984	0.999699	1.03766
NM_201362	Ccdc68	Mus musculus coiled-coil domain containing 68 (Ccdc68), mRNA [NM_201362]	1.30114	0.018538	1.30114	0.189953	-1.23869	0.790155	1.20563
NM_008199	H2-Bl	Mus musculus histocompatibility 2, blastocyst (H2-Bl), mRNA [NM_008199]	1.30026	0	1.30026	0.999907	-1.10156	0.999699	1.14738
NM_198024	C130037N17Rik	Mus musculus RIKEN cDNA C130037N17 gene (C130037N17Rik), mRNA [NM_198024]	1.29983	0	-1.29983	0.0191519	1.2214	0.158153	-1.23984
NM_025626	3110001A13Rik	Mus musculus RIKEN cDNA 3110001A13 gene (3110001A13Rik), mRNA [NM_025626]	1.29868	0	1.29868	0.0191519	-1.27321	0.233692	1.28084
AK050217	C730027H18Rik	Mus musculus adult male liver tumor cDNA, RIKEN full-length enriched library, clone:C730027H18 product:unclassifiable, full insert sequence [AK050217]	1.29272	0.965523	-1.09276	0.0444913	1.29272	0.999699	1.16628
NM_008390	Irf1	Mus musculus interferon regulatory factor 1 (Irf1), mRNA [NM_008390]	1.29264	0	1.29264	0.0191519	-1.26435	0.999699	1.0656
NM_170599	Igsf11	Mus musculus immunoglobulin superfamily, member 11 (Igsf11), mRNA [NM_170599]	1.28872	0.476778	1.17894	0.0256681	-1.28872	0.783692	1.20343
NM_175372	Rdh13	Mus musculus retinol dehydrogenase 13 (all-trans and 9-cis) (Rdh13), mRNA [NM_175372]	1.2887	0	1.2887	0.999907	-1.00614	0.193971	1.24014
NM_001042523	Txnrd1	Mus musculus thioredoxin reductase 1 (Txnrd1), transcript variant 3, mRNA [NM_015762]	1.28757	0.94513	-1.0983	0.0491348	1.28757	0.980562	1.18091
NM_024221	Pdhb	Mus musculus pyruvate dehydrogenase (lipoamide) beta (Pdhb), mRNA [NM_024221]	1.28733	0	1.28733	0.908076	-1.12166	0.999699	1.09099
NM_026062	2900024C23Rik	Mus musculus RIKEN cDNA 2900024C23 gene (2900024C23Rik), mRNA [NM_026062]	1.28547	0.994166	-1.06028	0.0191519	-1.28547	0.999699	-1.095
NM_010357	Gsta4	Mus musculus glutathione S-transferase, alpha 4 (Gsta4), mRNA [NM_010357]	1.28483	0.912967	1.10464	0	1.28483	0.659046	1.22034
NM_146093	D19Ertd721e	Mus musculus DNA segment, Chr 19, ERATO Doi 721, expressed (D19Ertd721e), mRNA [NM_146093]	1.2846	0.846528	1.11062	0	-1.2846	0.999699	1.05182
NM_134072	Akr1c14	Mus musculus aldo-keto reductase family 1, member C14 (Akr1c14), mRNA [NM_134072]	1.28373	0.0563364	-1.24929	0.011209	1.28373	0.999699	1.10253
NM_146171	2810406C15Rik	Mus musculus RIKEN cDNA 2810406C15 gene (2810406C15Rik), mRNA [NM_146171]	1.2811	0.980996	1.05948	0.999907	-1.03486	0.0466441	-1.2811
NM_031170	Krt8	Mus musculus keratin complex 2, basic, gene 8 (Krt2-8), mRNA [NM_031170]	1.27943	0.994166	-1.05487	0.0386622	1.27943	0.999699	1.04188
NM_025967	D16Ertd472e	Mus musculus DNA segment, Chr 16, ERATO Doi 472, expressed (D16Ertd472e), mRNA [NM_025967]	1.27922	0	1.27922	0.999907	-1.04771	0.947317	1.13857
NM_001039089	Sel1h	Mus musculus Sel1 (suppressor of lin-12) 1 homolog (C. elegans) (Sel1h), transcript variant 1, mRNA [NM_001039089]	1.27579	0.0107908	1.27579	0.999907	-1.07414	0.999699	-1.02813
NM_011034	Prdx1	Mus musculus peroxiredoxin 1 (Prdx1), mRNA [NM_011034]	1.27419	0.993563	1.0652	0.011209	1.27419	0.999699	1.11034
NM_019769	1500003O03Rik	Mus musculus RIKEN cDNA 1500003O03 gene (1500003O03Rik), mRNA [NM_019769]	1.27394	0.0249305	-1.27394	0.999907	-1.01685	0.999699	-1.01454
2210408K08	2210408K08	Q8N106 (Q8N106) T-cell activation leucine repeat-rich protein, complete [TC1481075]	1.27071	0.0298137	1.27071	0.284727	-1.20491	0.999699	1.09095
NM_033080	Nudt19	Mus musculus nudix (nucleoside diphosphate linked moiety X)-type motif 19 (Nudt19), mRNA [NM_033080]	1.26855	0.92078	-1.07609	0	1.26855	0.999699	1.12389
NM_019946	Mgst1	Mus musculus microsomal glutathione S-transferase 1 (Mgst1), mRNA [NM_019946]	1.26825	0.891424	-1.07613	0	1.26825	0.385934	1.18219
NM_008173	Nr3c1	Mus musculus nuclear receptor subfamily 3, group C, member 1 (Nr3c1), mRNA [NM_008173]	1.26572	0.999103	1.0088	0.0491348	-1.26572	0.999699	1.0088
NM_008252	Hmgb2	Mus musculus high mobility group box 2 (Hmgb2), mRNA [NM_008252]	1.26416	0.0354404	1.26416	0.999907	1.02433	0.48989	-1.2287
NM_172670	Gyltl1b	Mus musculus glycosyltransferase-like 1B (Gyltl1b), mRNA [NM_172670]	1.25784	0.980996	1.05514	0	1.25784	0.908481	1.12351
NM_027293	Dopey2	Mus musculus dopey family member 2 (Dopey2), transcript variant 1, mRNA [NM_027293]	1.25706	0.105335	-1.19127	0.011209	1.25706	0.999699	-1.08386
NM_008358	Il15ra	Mus musculus interleukin 15 receptor, alpha chain (Il15ra), transcript variant 1, mRNA [NM_008358]	1.25589	0	1.19284	0.975616	-1.06253	0	1.25589
AK008281	AK008281	Mus musculus adult male small intestine cDNA, RIKEN full-length enriched library, clone:2010016I18 product:unclassifiable, full insert sequence. [AK008281]	1.25274	0.998727	-1.01744	0	1.25274	0.909372	1.15543
NM_007379	Abca2	Mus musculus ATP-binding cassette, sub-family A (ABC1), member 2 (Abca2), mRNA [NM_007379]	1.24937	0.995997	1.03523	0.0326772	-1.24937	0.999699	-1.06558
NM_172406	Trak2	Mus musculus trafficking protein, kinesin binding 2 (Trak2), mRNA [NM_172406]	1.24731	0.0249305	1.24731	0.544277	-1.15147	0.887553	1.16334
NM_023455	Cml4	Mus musculus camello-like 4 (Cml4), mRNA [NM_023455]	1.24271	0.0249305	1.24271	0.345197	-1.16089	0.999699	1.02904
NM_022883	Lpin3	Mus musculus lipin 3 (Lpin3), mRNA [NM_022883]	1.23813	0.712659	1.07683	0.687537	1.08736	0	1.23813
AB025011	Rnf138	Mus musculus mRNA for Trif-d, complete cds. [AB025011]	1.23798	0.241442	1.16706	0.0256681	-1.23798	0.999699	1.0698
AK021412	E130304I02Rik	Mus musculus 0 day neonate eyeball cDNA, RIKEN full-length enriched library, clone:E130304I02 product:hypothetical protein, full insert sequence [AK021412]	1.23608	0	1.23608	0.999907	-1.03254	0.600213	1.15816
XM_139295	Card6	PREDICTED: Mus musculus caspase recruitment domain family, member 6 (Card6), mRNA [XM_139295]	1.23341	0.911622	-1.08207	0.0256681	-1.23341	0.999699	1.02552
BC059249	Ttbk1	Mus musculus tau tubulin kinase 1 (Ttbk1), mRNA [NM_175351]	1.23266	0.018538	1.23266	0.999907	-1.03348	0.999699	1.03218
NM_144884	Tor1a	Mus musculus torsin family 1, member A (torsin A) (Tor1a), mRNA [NM_144884]	1.23217	0.018538	1.21707	0.999907	-1.08488	0.126839	1.23217
NM_138671	Nadk	Mus musculus NAD kinase (Nadk), mRNA [NM_138671]	1.22822	0.0107908	1.22822	0.244654	-1.16292	0.99972	1.00058
NM_009396	Tnfaip2	Mus musculus tumor necrosis factor, alpha-induced protein 2 (Tnfaip2), mRNA [NM_009396]	1.22713	0.018538	1.22713	0.011209	-1.21292	0.506088	1.14377
NM_138741	Sdpr	Mus musculus serum deprivation response (Sdpr), mRNA [NM_138741]	1.22688	0.0107908	1.22688	0.228134	-1.16265	0.528671	1.17686
NM_009351	Tep1	Mus musculus telomerase associated protein 1 (Tep1), mRNA [NM_009351]	1.22245	0	1.22245	0.814385	-1.10811	0.999699	1.02679
NM_026425	Nat5	Mus musculus N-acetyltransferase 5 (ARD1 homolog, S. cerevisiae) (Nat5), mRNA [NM_026425]	1.21958	0	1.21958	0.999907	1.04425	0.999699	1.08196
NM_024434	Lap3	Mus musculus leucine aminopeptidase 3 (Lap3), mRNA [NM_024434]	1.21687	0.216444	-1.15265	0	1.21687	0.999699	-1.04712
NM_013667	Slc22a2	Mus musculus solute carrier family 22 (organic cation transporter), member 2 (Slc22a2), mRNA [NM_013667]	1.21675	0	1.21675	0.999907	-1.03144	0.999699	1.01864
NM_019794	Dnaja2	Mus musculus DnaJ (Hsp40) homolog, subfamily A, member 2 (Dnaja2), mRNA [NM_019794]	1.21378	0.047078	1.21378	0.999907	-1.09503	0.999699	1.09679
NM_008879	Lcp1	Mus musculus lymphocyte cytosolic protein 1 (Lcp1), mRNA [NM_008879]	1.21299	0.998727	1.01401	0.011209	1.21299	0.999699	1.05619
NM_153162	Txnrd3	Mus musculus thioredoxin reductase 3 (Txnrd3), mRNA [NM_153162]	1.21228	0.0249305	1.21228	0.254994	-1.16448	0.45869	1.19446
ENSMUST00000091560	ENSMUST00000091560	Mus musculus TIB-55 BB88 cDNA, RIKEN full-length enriched library, clone:I730016O06 product:hypothetical ARM repeat fold containing protein, full insert sequence. [AK167772]	1.21028	0.339793	1.14385	0.0256681	-1.21028	0.330918	1.20726
NM_025515	2310015N07Rik	Mus musculus RIKEN cDNA 2310015N07 gene (2310015N07Rik), mRNA [NM_025515]	1.20989	0.994166	1.04636	0.0491348	1.20989	0.999699	-1.02262
NM_007554	Bmp4	Mus musculus bone morphogenetic protein 4 (Bmp4), mRNA [NM_007554]	1.20809	0.0107908	-1.20809	0.999907	1.0598	0.999699	-1.11696
NM_029585	Det1	Mus musculus de-etiolated homolog 1 (Arabidopsis) (Det1), mRNA [NM_029585]	1.20641	0	1.20641	0.0444913	-1.17093	0.248896	1.18352
NM_199199	AI316787	Mus musculus expressed sequence AI316787 (AI316787), mRNA [NM_199199]	1.20546	0.0298137	1.20546	0.999907	1.02295	0.908597	1.12877
AK029400	Bad	Mus musculus 0 day neonate head cDNA, RIKEN full-length enriched library, clone:4833429M11 product:Bcl-associated death promoter, full insert sequence. [AK029400]	1.20503	0.994166	1.04563	0.0256681	-1.20503	0.999699	-1.08635
NM_172116	Pddc1	Mus musculus Parkinson disease 7 domain containing 1 (Pddc1), mRNA [NM_172116]	1.19932	0.995997	-1.0345	0.0386622	1.19932	0.999699	1.02242
XM_128781	Lycat	PREDICTED: Mus musculus lysocardiolipin acyltransferase, transcript variant 1 (Lycat), mRNA [XM_128781]	1.19598	0.999103	-1.00728	0	1.19598	0.999699	1.05588
NM_133240	Acot8	Mus musculus acyl-CoA thioesterase 8 (Acot8), mRNA [NM_133240]	1.19288	0.994166	1.04434	0.0326772	-1.19288	0.999699	-1.04523
NM_023646	Dnaja3	Mus musculus DnaJ (Hsp40) homolog, subfamily A, member 3 (Dnaja3), mRNA [NM_023646]	1.19124	0.999744	1.0024	0.0491348	-1.19124	0.999699	1.05967
NM_027946	Wdr68	Mus musculus WD repeat domain 68 (Wdr68), mRNA [NM_027946]	1.18747	0.998572	-1.0194	0.0256681	1.18747	0.999699	1.00866
NM_021464	Ptprt	Mus musculus protein tyrosine phosphatase, receptor type, T (Ptprt), mRNA [NM_021464]	1.18717	0.0354404	-1.18717	0.999907	1.02396	0.999699	-1.01878
NM_028132	Pgm2	Mus musculus phosphoglucomutase 2 (Pgm2), mRNA [NM_028132]	1.1861	0.994166	1.03069	0	1.1861	0.999699	1.0267
NM_030153	Mak10	Mus musculus MAK10 homolog, amino-acid N-acetyltransferase subunit, (S. cerevisiae) (Mak10), mRNA [NM_030153]	1.1847	0.0298137	1.1847	0.101378	-1.17424	0.886422	1.1201
NM_153794	4933403F05Rik	Mus musculus RIKEN cDNA 4933403F05 gene (4933403F05Rik), mRNA [NM_153794]	1.18401	0.871337	1.05475	0	1.18401	0.999699	1.02787
AK032144	AK032144	Mus musculus adult male olfactory brain cDNA, RIKEN full-length enriched library, clone:6430401E23 product:surfactant associated protein B, full insert sequence. [AK032144]	1.184	0.0298137	1.1719	0.999907	1.00747	0.251949	1.184
NM_021446	0610007P14Rik	Mus musculus RIKEN cDNA 0610007P14 gene (0610007P14Rik), mRNA [NM_021446]	1.18339	0.94513	1.05507	0.0191519	-1.18339	0.362887	-1.14942
NM_026609	Leprotl1	Mus musculus leptin receptor overlapping transcript-like 1 (Leprotl1), mRNA [NM_026609]	1.17613	0.0107908	1.17613	0.999907	-1.03315	0.999699	1.0469
NM_025295	Btd	Mus musculus biotinidase (Btd), mRNA [NM_025295]	1.1748	0	-1.1748	0.999907	-1.00538	0.999699	-1.00426
NM_197945	Prosapip1	Mus musculus ProSAPiP1 protein (Prosapip1), mRNA [NM_197945]	1.17188	0.298271	-1.12751	0.0491348	1.17188	0.999699	1.01928
NM_183165	BC027061	Mus musculus cDNA sequence BC027061 (BC027061), mRNA [NM_183165]	1.16585	0.914182	1.05924	0.0256681	1.16585	0.999699	1.09511
NM_178629	4930579E17Rik	Mus musculus RIKEN cDNA 4930579E17 gene (4930579E17Rik), mRNA [NM_178629]	1.13947	0.0107908	1.13947	0.999907	1.05753	0.999699	1.02606
BC093515	BC093515	Mus musculus cDNA clone IMAGE:5132838, **** WARNING: chimeric clone ****. [BC093515]	1.13569	0.0413133	1.13569	0.999907	-1.03249	0.999699	1.02769
BC055791	2310028O11Rik	Mus musculus RIKEN cDNA 2310028O11 gene, mRNA (cDNA clone MGC:67622 IMAGE:6410794), complete cds. [BC055791]	1.09894	0.0298137	1.09894	0.999907	-1.02804	0.999699	-1.01021
NM_010084	Adam18	Mus musculus a disintegrin and metallopeptidase domain 18 (Adam18), mRNA [NM_010084]	1.09251	0.0107908	-1.09251	0.193555	-1.07021	0.271119	-1.08837
				Count <0.05: 167		Count <0.05: 162		Count <0.05: 26
