# Supplementary material for: Thyroid hormone-regulated gene expression in juvenile mouse liver: identification of thyroid response elements using microarray profiling and in silico analyses
Source: BMC Genomics. 2011 Dec 29;12:634. doi: 10.1186/1471-2164-12-634 (PMC3340398; doi:10.1186/1471-2164-12-634)
Supplement: Additional file 3 — The five most affected pathways, using the list of all significant genes (significant in at least one treatment condition), along with the names of the genes that were affected by TH treatment within the pathway. [file 1471-2164-12-634-S3.XLS]

## Sheet: Sheet1
GenBank	Symbol	Entrez Gene Name
NRF2-Mediated Oxidative Stress Response (p-value = 5.48 E-13)
NM_009676	AOX1	aldehyde oxidase 1
NM_007620	CBR1	carbonyl reductase 1
NM_019794	DNAJA2	DnaJ (Hsp40) homolog, subfamily A, member 2
NM_023646	DNAJA3	DnaJ (Hsp40) homolog, subfamily A, member 3
NM_021422	DNAJA4	DnaJ (Hsp40) homolog, subfamily A, member 4
NM_008049	FTL	ferritin, light polypeptide
NM_022331	HERPUD1	homocysteine-inducible, endoplasmic reticulum stress-inducible, ubiquitin-like domain member 1
NM_011034	PRDX1	peroxiredoxin 1
NM_011018	SQSTM1	sequestosome 1
NM_001042523	TXNRD1	thioredoxin reductase 1
Glutathione Metabolism (p-value = 3.75 E-5)
NM_010357	GSTA4	glutathione S-transferase alpha 4
NM_026764	GSTM4	glutathione S-transferase mu 4
NM_010358	GSTM5	glutathione S-transferase mu 5
NM_010359	GSTM3	glutathione S-transferase, mu 3
NM_013541	GSTP1	glutathione S-transferase pi 1
NM_010361	GSTT2	glutathione S-transferase theta 2
NM_029573	IDH3A	isocitrate dehydrogenase 3 (NAD+) alpha
NM_019946	MGST1	microsomal glutathione S-transferase 1
Xenobiotic Metabolism Signaling (p-value = 9.8 E-7)
NM_145603	CES2	carboxylesterase 2
NM_010828	CITED2	Cbp/p300-interacting transactivator, with Glu/Asp-rich carboxy-terminal domain, 2
NM_018881	FMO2	flavin containing monooxygenase 2 (non-functional)
NM_008030	FMO3	flavin containing monooxygenase 3
NM_172821	MAP3K13	mitogen-activated protein kinase kinase kinase 13
NM_027418	MAPK6	mitogen-activated protein kinase 6
NM_016700	MAPK8	mitogen-activated protein kinase 8
NM_008706	NQO1	NAD(P)H dehydrogenase, quinone 1
NM_018810	RAF1	v-raf-1 murine leukemia viral oncogene homolog 1
Metabolism of Xenobiotics by Cytochrome P450 (p-value = 3.29 E-6)
NM_028089	CYP2C18	cytochrome P450, family 2, subfamily C, polypeptide 18
NM_177380	CYP3A4	cytochrome P450, family 3, subfamily A, polypeptide 4
NM_020010	CYP51A1	cytochrome P450, family 51, subfamily A, polypeptide 1
NM_010145	EPHX1	epoxide hydrolase 1, microsomal (xenobiotic)
NM_201644	UGT1A9	UDP glucuronosyltransferase 1 family, polypeptide A9
TR/RXR Activation (p-value = 1.2 E-4)
NM_033601	BCL3	B-cell CLL/lymphoma 3
NM_007860	DIO1	deiodinase, iodothyronine, type I
NM_172119	DIO3	deiodinase, iodothyronine, type III
NM_008615	ME1	malic enzyme 1, NADP(+)-dependent, cytosolic
NM_011424	NCOR2	nuclear receptor co-repressor 2
NM_011055	PDE3B	phosphodiesterase 3B, cGMP-inhibited
NM_033218	SREBF2	sterol regulatory element binding transcription factor 2
NM_009381	THRSP	thyroid hormone responsive (SPOT14 homolog, rat)
